# Supplementary material for: Epigenetic Regulation of Learning and Memory by Drosophila EHMT/G9a
Source: PLoS Biol. 2011 Jan 4;9(1):e1000569. doi: 10.1371/journal.pbio.1000569 (PMC3014924; doi:10.1371/journal.pbio.1000569)
Supplement: Table S3 — LOMB-associated genes. (1.11 MB XLS) [file pbio.1000569.s010.xls]

## Sheet: LOMB and non-LOMB genes
All LOMbs			Downstream LOMBs			Upstream LOMbs			No LOMBs
Flybase ID	SYMBOL		Flybase ID	SYMBOL		Flybase ID	SYMBOL		Flybase ID	SYMBOL
FBgn0032055	CG13091		FBgn0069950			FBgn0032055	CG13091		FBgn0000003	7SLRNA
FBgn0016920	nompC		FBgn0051878			FBgn0086683	Spf45		FBgn0000008	a
FBgn0086683	Spf45		FBgn0040995	CG12508		FBgn0051792	CG31792		FBgn0000018	abo
FBgn0069931	CG41120		FBgn0051719	RluA-1		FBgn0022893	Df31		FBgn0000032	Acph-1
FBgn0259997	CG41073		FBgn0031897	CG13784		FBgn0025674	CycK		FBgn0000037	mAcR-60C
FBgn0032395	CG6734		FBgn0051772	CG31772		FBgn0040519	CG15219		FBgn0000038	nAcRbeta-64B
FBgn0028859	CG12455		FBgn0031697	CG14024		FBgn0003016	osp		FBgn0000039	nAcRalpha-96Ab
FBgn0023416	Ac3		FBgn0031397	CG15385		FBgn0031805	CG9505		FBgn0000042	Act5C
FBgn0032957	CG2225		FBgn0051876	Cpr30F		FBgn0065110	ppk10		FBgn0000043	Act42A
FBgn0028916	CG33090		FBgn0041097	robo3		FBgn0032987	RpL21		FBgn0000052	ade2
FBgn0086779	step		FBgn0032979	CG1832		FBgn0031465	CG3123		FBgn0000053	ade3
FBgn0032973	CG6675		FBgn0084001	CG41434		FBgn0032938	CG8671		FBgn0000055	Adh
FBgn0053801	His1:CG33801		FBgn0016076	vri		FBgn0032264	Lip4		FBgn0000056	Adhr
FBgn0032969	CG2528		FBgn0031954	CG14537		FBgn0032078	C1GalTA		FBgn0000057	adp
FBgn0053648	CG33648		FBgn0032379			FBgn0085410	CG34381		FBgn0000063	ald
FBgn0031899			FBgn0085195	CG34166		FBgn0031861	CG17375		FBgn0000075	amd
FBgn0032859	Arc-p34		FBgn0032587	CG5953		FBgn0051789	CG31789		FBgn0000077	amx
FBgn0051878			FBgn0031988	CG8668		FBgn0043021	snRNA:U5:38ABb		FBgn0000078	Amy-d
FBgn0085407	Pvf3		FBgn0051774	fred		FBgn0032631	CG15140		FBgn0000079	Amy-p
FBgn0004242	Syt1		FBgn0032251	CG13142		FBgn0031526	CG8838		FBgn0000083	AnnIX
FBgn0032988	Tif-IA		FBgn0051635	CG31635		FBgn0085395	Shawl		FBgn0000084	AnnX
FBgn0051792	CG31792		FBgn0024734	PRL-1		FBgn0026392	Or33a		FBgn0000092	CG2650
FBgn0051824	CR31824		FBgn0051741	CG31741		FBgn0032864	CG2493		FBgn0000094	Anp
FBgn0032868	CG17472		FBgn0085422	CG34393		FBgn0032068	CG9466		FBgn0000097	aop
FBgn0045064	bwa		FBgn0031654	Jon25Bii		FBgn0032314	CG7309		FBgn0000100	RpLP0
FBgn0040995	CG12508		FBgn0031959	spz3		FBgn0085372			FBgn0000109	Aprt
FBgn0022893	Df31		FBgn0000286	Cf2		FBgn0002566	lt		FBgn0000115	Arf72A
FBgn0025674	CycK		FBgn0031414	eys		FBgn0031688	Cyp28d2		FBgn0000117	arm
FBgn0032265	CG18301		FBgn0000180	bib		FBgn0031700	CG14022		FBgn0000121	Arr2
FBgn0015338	CG5861		FBgn0032684	CG10178		FBgn0028481	CG4341		FBgn0000139	ash2
FBgn0053715			FBgn0051612	CG31612		FBgn0031580	CG15423		FBgn0000140	asp
FBgn0039972	CG17018		FBgn0032945	CG8665		FBgn0031896	CG4502		FBgn0000147	aur
FBgn0022701			FBgn0031799	Pez		FBgn0043022	snRNA:U5:38ABa		FBgn0000150	awd
FBgn0028935	CG7653		FBgn0051660	CG31660		FBgn0032378	CG14939		FBgn0000152	Axs
FBgn0032350	CG6287		FBgn0032821	CdGAPr		FBgn0041181	TepIII		FBgn0000153	b
FBgn0028394	CG17834		FBgn0039972	CG17018		FBgn0053121	CG33121		FBgn0000158	bam
FBgn0040297	Nhe2		FBgn0031534	CG2774		FBgn0020880	CG7179		FBgn0000165
FBgn0051716	CG31716		FBgn0051600	CG31600		FBgn0032614	CG13284		FBgn0000171	bel
FBgn0001128	Gpdh		FBgn0032644	CG5131		FBgn0023091	dimm		FBgn0000181	bic
FBgn0032694	MESR3		FBgn0032898	CR9337		FBgn0032246	CG5168		FBgn0000182	BicC
FBgn0023407	B4		FBgn0015399	kek1		FBgn0001981	esg		FBgn0000206	boss
FBgn0051719	RluA-1		FBgn0028530	mTTF		FBgn0085374	CG34345		FBgn0000212	brm
FBgn0031414	eys		FBgn0000183	BicD		FBgn0031534	CG2774		FBgn0000216	Brd
FBgn0032909	CG9266		FBgn0031637	CG2950		FBgn0000721	for		FBgn0000221	brn
FBgn0032978			FBgn0028506	CG4455		FBgn0031746	CG9029		FBgn0000227	Bsg25A
FBgn0051973	Cda5		FBgn0015954			FBgn0031653	Jon25Biii		FBgn0000241	bw
FBgn0058006	CG40006		FBgn0032946	nrv3		FBgn0032200	CG5676		FBgn0000244	by
FBgn0032138	CG4364		FBgn0031851	CG11188		FBgn0032946	nrv3		FBgn0000247	ca
FBgn0058463	CG40463		FBgn0031384	CG4238		FBgn0058006	CG40006		FBgn0000251	cad
FBgn0032853	CG10651		FBgn0016920	nompC		FBgn0028841	jhamt		FBgn0000274	Pka-C2
FBgn0031897	CG13784		FBgn0085450	Snoo		FBgn0002855	Acp26Aa		FBgn0000276	CecA1
FBgn0045852	ham		FBgn0031736	CG11030		FBgn0000384	cta		FBgn0000277	CecA2
FBgn0040519	CG15219		FBgn0000413	da		FBgn0000256	capu		FBgn0000278	CecB
FBgn0002973	numb		FBgn0047311			FBgn0083942	CG34106		FBgn0000279	CecC
FBgn0032252	CG6232		FBgn0085407	Pvf3		FBgn0032677	CG5790		FBgn0000280	Cec-Psi1
FBgn0051703	CG31703		FBgn0041092	tai		FBgn0032988	Tif-IA		FBgn0000281	Cec2
FBgn0040232	cmet		FBgn0031902	Wnt6		FBgn0032955	CG2201		FBgn0000283	Cp190
FBgn0051772	CG31772		FBgn0032655	CadN2		FBgn0051779	Acp24A4		FBgn0000299	Cg25C
FBgn0032873	CG2614		FBgn0032490	CG16813		FBgn0032805	CG10337		FBgn0000313	chp
FBgn0031697	CG14024		FBgn0032280	CG17105		FBgn0051609	CG31609		FBgn0000318	cl
FBgn0032088	CG13102		FBgn0032414	CG17211		FBgn0001967	nimC3		FBgn0000326	clt
FBgn0011259	Sema-1a		FBgn0032957	CG2225		FBgn0051769	CG31769		FBgn0000339	cni
FBgn0016930	smi35A		FBgn0028905	CG32972		FBgn0058005	CG40005		FBgn0000351	cort
FBgn0031397	CG15385		FBgn0032455	CG5792		FBgn0032422	CG6579		FBgn0000355	Cp15
FBgn0051876	Cpr30F		FBgn0032367	CG6555		FBgn0003923	snRNA:U2:38ABb		FBgn0000356	Cp16
FBgn0069934	CG41117		FBgn0001941	ifc		FBgn0000547	ed		FBgn0000357	Cp18
FBgn0028863	CG4587		FBgn0027592	MED15		FBgn0031689	Cyp28d1		FBgn0000358	Cp19
FBgn0085204	CG34175		FBgn0001970	Pgant35A		FBgn0032839	CG10659		FBgn0000359	Cp36
FBgn0000370	crc		FBgn0032586	Tpr2		FBgn0032601	yellow-b		FBgn0000360	Cp38
FBgn0015954			FBgn0000239	bur		FBgn0046302	CG10650		FBgn0000376	crm
FBgn0051782	CG31782		FBgn0032707	CG10348		FBgn0010460			FBgn0000377	crn
FBgn0041097	robo3		FBgn0031512	CG15404		FBgn0032976			FBgn0000392	cup
FBgn0001114	Glt		FBgn0026439	Eaat1		FBgn0017551	Rca1		FBgn0000394	cv
FBgn0032763	CG17568		FBgn0000547	ed		FBgn0004611	Plc21C		FBgn0000405	CycB
FBgn0003016	osp		FBgn0051721	Trim9		FBgn0031563	CG10031		FBgn0000406	Cyt-b5-r
FBgn0031805	CG9505		FBgn0028370	kek3		FBgn0032088	CG13102		FBgn0000409	Cyt-c-p
FBgn0065110	ppk10		FBgn0011259	Sema-1a		FBgn0003961	Uro		FBgn0000414	Dab
FBgn0011219			FBgn0032665	CG15152		FBgn0032350	CG6287		FBgn0000422	Ddc
FBgn0032979	CG1832		FBgn0028901	CG18109		FBgn0000229	bsk		FBgn0000426	SmF
FBgn0084001	CG41434		FBgn0000320	eya		FBgn0040950	Muc26B		FBgn0000427	40513
FBgn0016076	vri		FBgn0011676	Nos		FBgn0020367	Vha68-2		FBgn0000447	Dhod
FBgn0026379	Pten		FBgn0011861	tRNA:G3:28D		FBgn0031804	CG9500		FBgn0000454	Dip-B
FBgn0032946	nrv3		FBgn0016122	Acer		FBgn0028645	beat-Ib		FBgn0000455	Dip-C
FBgn0032987	RpL21		FBgn0032104	aust		FBgn0031853	TTLL3B		FBgn0000473	Cyp6a2
FBgn0031465	CG3123		FBgn0051729	CG31729		FBgn0032067	CG9465		FBgn0000486
FBgn0003502	Btk29A		FBgn0041182	TepII		FBgn0032394	CG6746		FBgn0000487
FBgn0032116	CG3759		FBgn0022893	Df31		FBgn0045485	Gr36c		FBgn0000490	dpp
FBgn0031954	CG14537		FBgn0032626	CG12620		FBgn0032085	CG9555		FBgn0000499	dsh
FBgn0004579			FBgn0051814	CG31814		FBgn0032935	CG8678		FBgn0000520	dwg
FBgn0051729	CG31729		FBgn0032350	CG6287		FBgn0032339	CG4705		FBgn0000533	ea
FBgn0028430	He		FBgn0032938	CG8671		FBgn0031701	TotM		FBgn0000543	ecd
FBgn0032938	CG8671		FBgn0031751	CG9016		FBgn0032192	CG5731		FBgn0000551	Edg78E
FBgn0032078	C1GalTA		FBgn0031882	Rab30		FBgn0031530	pgant2		FBgn0000552	Edg84A
FBgn0016919	nompB		FBgn0086779	step		FBgn0031930	CG7025		FBgn0000556	Ef1alpha48D
FBgn0032379			FBgn0032600	CG17912		FBgn0003475	spir		FBgn0000557	Ef1alpha100E
FBgn0032243	Klp31E		FBgn0028863	CG4587		FBgn0032407	CG5325		FBgn0000564	Eh
FBgn0032264	Lip4		FBgn0032658	CG5681		FBgn0028947	CG11865		FBgn0000566	Eip55E
FBgn0051869	CG31869		FBgn0031740	CG7239		FBgn0032684	CG10178		FBgn0000570
FBgn0032633	CG6860		FBgn0051746			FBgn0041713	yellow-c		FBgn0000576	ems
FBgn0000636	Fas3		FBgn0085469			FBgn0032825	CG13958		FBgn0000577	en
FBgn0015803	rtGEF		FBgn0028906	CG17341		FBgn0032982			FBgn0000578	ena
FBgn0022201	milt		FBgn0032955	CG2201		FBgn0032253	CG5322		FBgn0000579	Eno
FBgn0031955	CG14535		FBgn0031573	CG3407		FBgn0051906			FBgn0000588	esc
FBgn0051708	CG31708		FBgn0085199	CG34170		FBgn0020368	Vha68-1		FBgn0000591	E(spl)
FBgn0032095	Toll-4		FBgn0031571	CG3921		FBgn0051612	CG31612		FBgn0000592	Est-6
FBgn0051626	CG31626		FBgn0032677	CG5790		FBgn0053801	His1:CG33801		FBgn0000594	Est-P
FBgn0085424	nub		FBgn0032282	CG7299		FBgn0003936	snRNA:U5:35D		FBgn0000606	eve
FBgn0041246	Gr32a		FBgn0000384	cta		FBgn0040993	CG17325		FBgn0000615	exu
FBgn0010197	Gyc32E		FBgn0001981	esg		FBgn0032211	CG13138		FBgn0000617	e(y)1
FBgn0032671	CG7200		FBgn0000636	Fas3		FBgn0040228	dyn-p25		FBgn0000618	e(y)2
FBgn0015772	Nak		FBgn0086265	psd		FBgn0032899	CG9338		FBgn0000625	eyg
FBgn0000464	Lar		FBgn0015400	kek2		FBgn0031428	CG9886		FBgn0000629	E(z)
FBgn0051754	His-Psi:CR31754		FBgn0010704	l(2)s5379		FBgn0051901	Mur29B		FBgn0000639	Fbp1
FBgn0051779	Acp24A4		FBgn0064160	mir-100		FBgn0026379	Pten		FBgn0000640	Fbp2
FBgn0085410	CG34381		FBgn0032906	RPA2		FBgn0051810	CG31810		FBgn0000644	Fcp3C
FBgn0031998	CG8451		FBgn0000114	aret		FBgn0051616	His-Psi:CR31616		FBgn0000709	fliI
FBgn0085195	CG34166		FBgn0026379	Pten		FBgn0031626	CG15631		FBgn0000715	Fmrf
FBgn0032587	CG5953		FBgn0043021	snRNA:U5:38ABb		FBgn0014076	Vm32E		FBgn0000723	Fps85D
FBgn0031988	CG8668		FBgn0011305	Rsf1		FBgn0003922	snRNA:U2:38ABa		FBgn0000808	gd
FBgn0051774	fred		FBgn0001991	Ca-alpha1D		FBgn0043825	CG18284		FBgn0000810	fs(1)K10
FBgn0051612	CG31612		FBgn0032839	CG10659		FBgn0084002	CG41435		FBgn0000826	png
FBgn0032373	CG12602		FBgn0031698	CG14023		FBgn0031581	CG10039		FBgn0000927	fs(1)Ya
FBgn0028879	CG15270		FBgn0028949	CG15254		FBgn0032219	CG4995		FBgn0000928	fs(1)Yb
FBgn0051619	CG31619		FBgn0083962	CG34126		FBgn0015031	cype		FBgn0000986	Fs(2)Ket
FBgn0031746	CG9029		FBgn0032935	CG8678		FBgn0032653			FBgn0001079	fu
FBgn0031273	CG2839		FBgn0001089	Gal		FBgn0032867	CG15475		FBgn0001084	fy
FBgn0031861	CG17375		FBgn0031726	Cyp6a16Psi		FBgn0031728	Hsp60C		FBgn0001090	bnb
FBgn0031926	CG6739		FBgn0000146	aub		FBgn0051634	Oatp26F		FBgn0001091	Gapdh1
FBgn0032085	CG9555		FBgn0053179	beat-IIIb		FBgn0010263	Rbp9		FBgn0001099	gdl
FBgn0051789	CG31789		FBgn0032502	CG15639		FBgn0032066	CG9463		FBgn0001104	G-ialpha65A
FBgn0003313	sala		FBgn0032763	CG17568		FBgn0031691			FBgn0001112	Gld
FBgn0043021	snRNA:U5:38ABb		FBgn0051809	CG31809		FBgn0032586	Tpr2		FBgn0001124	Got1
FBgn0031681	pgant5		FBgn0053282	CG33282		FBgn0041004	CG17715		FBgn0001125	Got2
FBgn0032251	CG13142		FBgn0032653			FBgn0051626	CG31626		FBgn0001133	grau
FBgn0032631	CG15140		FBgn0024244	drm		FBgn0032522	CG16848		FBgn0001137	grk
FBgn0031526	CG8838		FBgn0032123	Oatp30B		FBgn0028541	TM9SF4		FBgn0001139	gro
FBgn0031792	CG13983		FBgn0015320	UbcD2		FBgn0051721	Trim9		FBgn0001148	gsb
FBgn0051635	CG31635		FBgn0051792	CG31792		FBgn0004419	me31B		FBgn0001170	H2.0
FBgn0024734	PRL-1		FBgn0031895	CG4497		FBgn0051644	CG31644		FBgn0001185	her
FBgn0031389	CG4259		FBgn0002931	net		FBgn0067779	dbr		FBgn0001187	Hex-C
FBgn0031945	CG7191		FBgn0051869	CG31869		FBgn0031718	CG14014		FBgn0001189	hfw
FBgn0032042	CG13398		FBgn0010473	tutl		FBgn0086707	ncm		FBgn0001197	His2Av
FBgn0051769	CG31769		FBgn0028644	beat-Ic		FBgn0014000	Hf		FBgn0001202	hk
FBgn0032589			FBgn0032237	CG5362		FBgn0064225	RpL5		FBgn0001205	Hmgcr
FBgn0051738			FBgn0032450	CG5776		FBgn0041248	Gr23a		FBgn0001206	Hmr
FBgn0041184	Socs36E		FBgn0031993	CG8486		FBgn0001114	Glt		FBgn0001215	Hrb98DE
FBgn0015600	toc		FBgn0031812	CG9523		FBgn0031910	CG15818		FBgn0001217	Hsc70-2
FBgn0000547	ed		FBgn0053531	Ddr		FBgn0058439	CG40439		FBgn0001220	Hsc70-5
FBgn0032084	CG13101		FBgn0016660	H15		FBgn0032196	CG5708		FBgn0001223	Hsp22
FBgn0085395	Shawl		FBgn0028546	ics		FBgn0000636	Fas3		FBgn0001225	Hsp26
FBgn0051741	CG31741		FBgn0031759	lid		FBgn0031441	CG9962		FBgn0001226	Hsp27
FBgn0085422	CG34393		FBgn0032151	nAcRalpha-30D		FBgn0032692	CG15161		FBgn0001227	Hsp67Ba
FBgn0031654	Jon25Bii		FBgn0032006	Pvr		FBgn0032655	CadN2		FBgn0001228	Hsp67Bb
FBgn0031959	spz3		FBgn0031814	retm		FBgn0021856	l(2)k14505		FBgn0001229	Hsp67Bc
FBgn0000286	Cf2		FBgn0032074	Tsp29Fa		FBgn0012036	Aldh		FBgn0001230	Hsp68
FBgn0026392	Or33a		FBgn0043841	vir-1		FBgn0032228	CG5367		FBgn0001233	Hsp83
FBgn0051787	CG31787		FBgn0032913	CG9259		FBgn0003209	raw		FBgn0001247	Ide
FBgn0032682	CG10176		FBgn0032593	trpgamma		FBgn0027568	CG5366		FBgn0001255	ImpE3
FBgn0032864	CG2493		FBgn0032191	CG5734		FBgn0032666	CG5758		FBgn0001257	ImpL2
FBgn0032523	CG16956		FBgn0032068	CG9466		FBgn0004413			FBgn0001259	in
FBgn0028904	CG16879		FBgn0032469	CG9932		FBgn0031781	Arc-p20		FBgn0001263	inaD
FBgn0028886	CG15279		FBgn0026585	Ent2		FBgn0031925	Cyp4d21		FBgn0001276	ix
FBgn0028901	CG18109		FBgn0032973	CG6675		FBgn0001174	halo		FBgn0001280	janA
FBgn0001991	Ca-alpha1D		FBgn0028509	cenG1A		FBgn0058169			FBgn0001281	janB
FBgn0031726	Cyp6a16Psi		FBgn0032689	CG10413		FBgn0032943	Tsp39D		FBgn0001285	Jon44E
FBgn0031736	CG11030		FBgn0031408			FBgn0027052	CHIP		FBgn0001291	Jra
FBgn0032068	CG9466		FBgn0032961	CG1416		FBgn0053319	CR33319		FBgn0001296	kar
FBgn0031685			FBgn0031632	CG15628		FBgn0015777	nrv2		FBgn0001308	Khc
FBgn0031216	CG11376		FBgn0031617	CG15635		FBgn0064160	mir-100		FBgn0001313	kl-2
FBgn0020309	crol		FBgn0026147	CG16833		FBgn0065109	ppk11		FBgn0001314	kl-3
FBgn0000114	aret		FBgn0032082	CG18088		FBgn0041180	TepIV		FBgn0001315	kl-5
FBgn0032654	CG15147		FBgn0053129	CG33129		FBgn0028430	He		FBgn0001320	kni
FBgn0032955	CG2201		FBgn0032637	CG5050		FBgn0010382	CycE		FBgn0001321	knk
FBgn0085423	CG34394		FBgn0032208	CG5604		FBgn0028859	CG12455		FBgn0001324	kto
FBgn0014396	tim		FBgn0001980			FBgn0020305	dbe		FBgn0001341	l(1)1Bi
FBgn0041092	tai		FBgn0046704	Liprin-alpha		FBgn0032147	IP3K1		FBgn0001404	egh
FBgn0032314	CG7309		FBgn0032433	Oatp33Ea		FBgn0026391	Or33b		FBgn0001491	l(1)10Bb
FBgn0028882	tRNA:P:35Bd		FBgn0041723	rho-5		FBgn0003231	ref(2)P		FBgn0001612	l(1)dd4
FBgn0085372			FBgn0031760	Tsp26A		FBgn0032289	CG6431		FBgn0001961	Sop2
FBgn0016977	spen		FBgn0000120	Arr1		FBgn0063449	Uhg2		FBgn0001965	Sos
FBgn0010314	Cks30A		FBgn0047133	pncr003:2L		FBgn0032947			FBgn0001974	l(2)35Bd
FBgn0031702	fusl		FBgn0032627	beat-IIIa		FBgn0032175	CG13131		FBgn0001977	l(2)35Bg
FBgn0002566	lt		FBgn0031473	CG3104		FBgn0032908	CG9270		FBgn0001983	wor
FBgn0000180	bib		FBgn0005771	noc		FBgn0032727	CG10623		FBgn0001986	l(2)35Df
FBgn0051757			FBgn0010460			FBgn0000250	cact		FBgn0001987	Gli
FBgn0032968	CG11634		FBgn0041004	CG17715		FBgn0025678	CaBP1		FBgn0001990	wek
FBgn0000497	ds		FBgn0032266	CG18302		FBgn0032856	CG16798		FBgn0001992	Cyp303a1
FBgn0032684	CG10178		FBgn0011708	Syx5		FBgn0010395	betaInt-nu		FBgn0001995	mRpL4
FBgn0032490	CG16813		FBgn0028526	CG15293		FBgn0032005	Snx6		FBgn0002021	l(2)37Bb
FBgn0032536	Ance-3		FBgn0031601	Dim1		FBgn0032413	CG16997		FBgn0002022	Catsup
FBgn0032626	CG12620		FBgn0028490	CG31705		FBgn0045842	yuri		FBgn0002031	l(2)37Cc
FBgn0031688	Cyp28d2		FBgn0031453	CG9894		FBgn0041183	TepI		FBgn0002036	CG10561
FBgn0031700	CG14022		FBgn0000317	ck		FBgn0031800	CG9497		FBgn0002044	swm
FBgn0028481	CG4341		FBgn0031803	ppk14		FBgn0040232	cmet		FBgn0002174	l(2)tid
FBgn0032945	CG8665		FBgn0011705	rost		FBgn0032416	Gr33a		FBgn0002183	dre4
FBgn0031799	Pez		FBgn0053113	Rtnl1		FBgn0032833	CG10664		FBgn0002283	l(3)73Ah
FBgn0051660	CG31660		FBgn0022069	Nnp-1		FBgn0032360	CG14926		FBgn0002284	Pros26
FBgn0032219	CG4995		FBgn0031854	TTLL3A		FBgn0032629	beat-IIIc		FBgn0002354	l(3)87Df
FBgn0032821	CdGAPr		FBgn0031580	CG15423		FBgn0041182	TepII		FBgn0002413	dco
FBgn0028541	TM9SF4		FBgn0032281	CG17107		FBgn0023090	dtr		FBgn0002431	hyd
FBgn0028888	CG4168		FBgn0085409	CG34380		FBgn0032282	CG7299		FBgn0002441	l(3)mbt
FBgn0031580	CG15423		FBgn0040959	Peritrophin-15a		FBgn0051631	tRNA:CR31631		FBgn0002466	sti
FBgn0010460			FBgn0053507			FBgn0001941	ifc		FBgn0002528	LanB2
FBgn0028875	nAcRalpha-34E		FBgn0031737	obst-E		FBgn0032405	CG14946		FBgn0002533	Lcp2
FBgn0028889	tRNA:L:35C		FBgn0028545			FBgn0031952	cdc14		FBgn0002552	lin
FBgn0086758	chinmo		FBgn0031801	CG9498		FBgn0051772	CG31772		FBgn0002563	Lsp1beta
FBgn0020503	CLIP-190		FBgn0010265	RpS13		FBgn0027885	Aac11		FBgn0002565	Lsp2
FBgn0085370	Pde11		FBgn0032974	CG3651		FBgn0040984	CG4440		FBgn0002570	LvpH
FBgn0032949	CG3305		FBgn0022701			FBgn0031829	osm-6		FBgn0002571	LvpL
FBgn0032961	CG1416		FBgn0032629	beat-IIIc		FBgn0031571	CG3921		FBgn0002579	RpL36
FBgn0031534	CG2774		FBgn0032042	CG13398		FBgn0031288	CG13949		FBgn0002592	m2
FBgn0051600	CG31600		FBgn0032505	CG16826		FBgn0053128	CG33128		FBgn0002593	RpLP1
FBgn0065109	ppk11		FBgn0032120	CG33298		FBgn0040009	CG17490		FBgn0002609	HLHm3
FBgn0032151	nAcRalpha-30D		FBgn0032956	Cul-2		FBgn0032230	lft		FBgn0002622	RpS3
FBgn0084002	CG41435		FBgn0023388	Dap160		FBgn0028375	heix		FBgn0002626	RpL32
FBgn0031914	CG5973		FBgn0031250	Ent1		FBgn0031630	CG15629		FBgn0002629	m4
FBgn0032644	CG5131		FBgn0025777	homer		FBgn0031726	Cyp6a16Psi		FBgn0002631	HLHm5
FBgn0032898	CR9337		FBgn0011648	Mad		FBgn0032074	Tsp29Fa		FBgn0002632	m6
FBgn0015399	kek1		FBgn0046834	mir-1		FBgn0051821	CG31821		FBgn0002638	Bj1
FBgn0028530	mTTF		FBgn0031866	neuroligin		FBgn0032885			FBgn0002641	mal
FBgn0041004	CG17715		FBgn0002973	numb		FBgn0031208	CG11023		FBgn0002652	squ
FBgn0031896	CG4502		FBgn0010309	pigeon		FBgn0028894	CG5869		FBgn0002673	twe
FBgn0028704	Nckx30C		FBgn0014010	Rab5		FBgn0040011	CG17494		FBgn0002707	mei-9
FBgn0000183	BicD		FBgn0032415	rho-6		FBgn0085476	CG34447		FBgn0002715	mei-S332
FBgn0015609	CadN		FBgn0031927	CG13792		FBgn0003151			FBgn0002716	mei-W68
FBgn0043022	snRNA:U5:38ABa		FBgn0031907	CG5171		FBgn0028932	CG16890		FBgn0002732	malpha
FBgn0032911	tadr		FBgn0031855	CG11221		FBgn0051784	CG31784		FBgn0002733	HLHmbeta
FBgn0032305	CG6700		FBgn0032868	CG17472		FBgn0023416	Ac3		FBgn0002734	HLHmdelta
FBgn0032378	CG14939		FBgn0040506	ACXE		FBgn0000413	da		FBgn0002735	HLHmgamma
FBgn0028406	Drep-4		FBgn0032555			FBgn0031464	Duox		FBgn0002736	mago
FBgn0028520	CG4891		FBgn0032207			FBgn0051673	CG31673		FBgn0002773	Mlc2
FBgn0051810	CG31810		FBgn0032283	CG7296		FBgn0032506	CG9395		FBgn0002775	msl-3
FBgn0032796	CG10188		FBgn0041336	Cyp6t2Psi		FBgn0032553	CG4480		FBgn0002783	mor
FBgn0083998	CG41431		FBgn0086707	ncm		FBgn0032665	CG15152		FBgn0002787	Mov34
FBgn0023096	btv		FBgn0032085	CG9555		FBgn0031522	CG3285		FBgn0002789	Mp20
FBgn0069930	CG41121		FBgn0032338	CG16854		FBgn0031880	CG13776		FBgn0002791	mr
FBgn0011648	Mad		FBgn0040723	CG5011		FBgn0032395	CG6734		FBgn0002838	ms(3)K81
FBgn0002985	odd		FBgn0032264	Lip4		FBgn0002931	net		FBgn0002842	sa
FBgn0031617	CG15635		FBgn0015623	Cpr		FBgn0032898	CR9337		FBgn0002856	Acp26Ab
FBgn0041181	TepIII		FBgn0041184	Socs36E		FBgn0031856	CG11322		FBgn0002863	Acp95EF
FBgn0053121	CG33121		FBgn0031472	CG2983		FBgn0003970	vas		FBgn0002868	MtnA
FBgn0031637	CG2950		FBgn0032025	CG7778		FBgn0040994	CG17567		FBgn0002869	MtnB
FBgn0020880	CG7179		FBgn0032788	CG13084		FBgn0051742	CG31742		FBgn0002872	mu2
FBgn0051897	CG31897		FBgn0084002	CG41435		FBgn0051668	CG31668		FBgn0002873	mud
FBgn0028506	CG4455		FBgn0031955	CG14535		FBgn0067312	CheB38a		FBgn0002887	mus201
FBgn0028871	Cpr35B		FBgn0051779	Acp24A4		FBgn0028519	CG4500		FBgn0002891	mus205
FBgn0032197	CG5694		FBgn0015609	CadN		FBgn0051826	CG31826		FBgn0002899	mus301
FBgn0040496	CG17104		FBgn0031703	CG12512		FBgn0032974	CG3651		FBgn0002901	mus304
FBgn0032549	CG4650		FBgn0031807			FBgn0000559	Ef2b		FBgn0002905	mus308
FBgn0013433	beat-Ia		FBgn0031606	CG15439		FBgn0085188	CG34159		FBgn0002906	mus309
FBgn0032741	Side		FBgn0032413	CG16997		FBgn0032305	CG6700		FBgn0002909	mus312
FBgn0041789	Pax		FBgn0051683	CG31683		FBgn0051600	CG31600		FBgn0002922	nau
FBgn0032974	CG3651		FBgn0002121	l(2)gl		FBgn0051603	tRNA:CR31603		FBgn0002924	ncd
FBgn0043364	cbt		FBgn0031885	Mnn1		FBgn0027611	CG6206		FBgn0002930	nec
FBgn0031728	Hsp60C		FBgn0015791	Rab14		FBgn0032369	CG6614		FBgn0002933	ng1
FBgn0015776	nrv1		FBgn0000964	tj		FBgn0033233	Kdm4A		FBgn0002936	ninaA
FBgn0031968	CG7231		FBgn0031871	CG10158		FBgn0026238	gus		FBgn0002937	ninaB
FBgn0031851	CG11188		FBgn0086758	chinmo		FBgn0021795	Tapdelta		FBgn0002938	ninaC
FBgn0000317	ck		FBgn0041111	lilli		FBgn0040734	CG15065		FBgn0002939	ninaD
FBgn0032614	CG13284		FBgn0032181	CG13133		FBgn0034010	CG8157		FBgn0002940	ninaE
FBgn0058169			FBgn0051847			FBgn0022288	l(2)09851		FBgn0002948	nod
FBgn0023091	dimm		FBgn0032079	CG31886		FBgn0050010	CG30010		FBgn0002962	nos
FBgn0069933	CG41118		FBgn0024740	Lip2		FBgn0025832	Fen1		FBgn0002989	okr
FBgn0003716	tkv		FBgn0015777	nrv2		FBgn0033970	CG10205		FBgn0003008	or
FBgn0032072	CG9483		FBgn0031769	CG9135		FBgn0034731	CG10384		FBgn0003009	ord
FBgn0032246	CG5168		FBgn0032472	CG9928		FBgn0053554	Nipped-A		FBgn0003015	osk
FBgn0031384	CG4238		FBgn0053648	CG33648		FBgn0033000	CG14464		FBgn0003022	Ote
FBgn0085450	Snoo		FBgn0021944	Coprox		FBgn0033268	Obp44a		FBgn0003044	Pcl
FBgn0000384	cta		FBgn0002543	lea		FBgn0040764	CG13230		FBgn0003046	Pcp
FBgn0011274	Dif		FBgn0064159	mir-125		FBgn0053724	CG33724		FBgn0003048	pcx
FBgn0032780	CG13085		FBgn0028704	Nckx30C		FBgn0005630	lola		FBgn0003053	peb
FBgn0032901	CG9339		FBgn0051862	CG31862		FBgn0085256	CG34227		FBgn0003062	Fib
FBgn0001981	esg		FBgn0028935	CG7653		FBgn0026573	CG8290		FBgn0003065	CG2150
FBgn0032593	trpgamma		FBgn0032054	CG13090		FBgn0033692	wash		FBgn0003067	Pepck
FBgn0015380	drl		FBgn0031374	CG7337		FBgn0050428	CG30428		FBgn0003068	per
FBgn0051632	sens-2		FBgn0003936	snRNA:U5:35D		FBgn0050424	CG30424		FBgn0003074	Pgi
FBgn0004394	pdm2		FBgn0032694	MESR3		FBgn0004833			FBgn0003076	Pgm
FBgn0032470	CG5142		FBgn0015772	Nak		FBgn0022063	Pcf11		FBgn0003079	phl
FBgn0013301	Mst35Bb		FBgn0032222	CG5037		FBgn0034355	CG5226		FBgn0003082	phr
FBgn0028893	CG31819		FBgn0051603	tRNA:CR31603		FBgn0033794	CG13326		FBgn0003086	Pig1
FBgn0085199	CG34170		FBgn0031443	Prosbeta4R2		FBgn0034025	GalNAc-T1		FBgn0003087	pim
FBgn0032677	CG5790		FBgn0020240	Mcr		FBgn0034470	Obp56d		FBgn0003089	pip
FBgn0051665	CG31665		FBgn0028987	Spn2		FBgn0033021	CG10417		FBgn0003114	plu
FBgn0054007	CG34007		FBgn0032988	Tif-IA		FBgn0034474	Obp56g		FBgn0003116	pn
FBgn0032976			FBgn0040010	CG17493		FBgn0023143	Uba1		FBgn0003124	polo
FBgn0067779	dbr		FBgn0001142	Gs1		FBgn0050432	CG30432		FBgn0003130	Poxn
FBgn0031869	CG18304		FBgn0032909	CG9266		FBgn0034160	CG5550		FBgn0003132	Pp1-13C
FBgn0000413	da		FBgn0041150	hoe1		FBgn0032997	CG17486		FBgn0003134	Pp1alpha-96A
FBgn0047311			FBgn0031649	hoe2		FBgn0034296	CG10912		FBgn0003137	Ppn
FBgn0031902	Wnt6		FBgn0032800	CG10137		FBgn0034479	CG8654		FBgn0003139	PpV
FBgn0032658	CG5681		FBgn0001942	eIF-4a		FBgn0025806	Rap2l		FBgn0003141	pr
FBgn0085374	CG34345		FBgn0031294	ia2		FBgn0015371	chn		FBgn0003145	prd
FBgn0032209	Hand		FBgn0051846	CR31846		FBgn0050437			FBgn0003150
FBgn0058439	CG40439		FBgn0051973	Cda5		FBgn0085442	NKAIN		FBgn0003162	Pu
FBgn0041111	lilli		FBgn0020443	Elf		FBgn0025693	CG11163		FBgn0003178	PyK
FBgn0032371	CG4983		FBgn0032129	jp		FBgn0053465	CG33465		FBgn0003189	r
FBgn0028873	CG31771		FBgn0003386	Shaw		FBgn0034331	CG15067		FBgn0003204	ras
FBgn0028924			FBgn0031688	Cyp28d2		FBgn0034441	CG10081		FBgn0003206	Ras64B
FBgn0032629	beat-IIIc		FBgn0027885	Aac11		FBgn0002531	Lcp1		FBgn0003248	Rh2
FBgn0032655	CadN2		FBgn0032265	CG18301		FBgn0050223	tRNA:CR30223		FBgn0003256	rl
FBgn0003386	Shaw		FBgn0000462			FBgn0023214	edl		FBgn0003267	ro
FBgn0000228	Bsg25D		FBgn0024352	Hop		FBgn0033206	CG12042		FBgn0003268	rod
FBgn0000320	eya		FBgn0051641	stai		FBgn0033963	CG12857		FBgn0003270	amos
FBgn0031866	neuroligin		FBgn0031581	CG10039		FBgn0034082	CG10734		FBgn0003274	RpLP2
FBgn0031294	ia2		FBgn0031332	CG5556		FBgn0034253	CG10936		FBgn0003275	RpII18
FBgn0032208	CG5604		FBgn0001075	ft		FBgn0034420	CG10737		FBgn0003276	RpII140
FBgn0032457	CG15483		FBgn0020545	kraken		FBgn0027788	Hey		FBgn0003277	RpII215
FBgn0053515			FBgn0028854			FBgn0014469	Cyp4e2		FBgn0003278	RpI135
FBgn0032627	beat-IIIa		FBgn0031627	CG15630		FBgn0053798	CG33798		FBgn0003279	RpL4
FBgn0051804	CG31804		FBgn0001989	l(2)35Di		FBgn0085400	CG34371		FBgn0003292	rt
FBgn0031374	CG7337		FBgn0086683	Spf45		FBgn0002569	LvpD		FBgn0003295	ru
FBgn0031439			FBgn0031562	CG3604		FBgn0028408	Drep-2		FBgn0003302	rux
FBgn0000721	for		FBgn0031738	CG9171		FBgn0033055	tbce		FBgn0003308	ry
FBgn0031568	CG10019		FBgn0011219			FBgn0033402	Myd88		FBgn0003310	S
FBgn0032023	CG14274		FBgn0028876			FBgn0053757	CG33757		FBgn0003312	sad
FBgn0032280	CG17105		FBgn0000464	Lar		FBgn0082926	snoRNA:Me28S-U1848		FBgn0003317	sax
FBgn0032414	CG17211		FBgn0028882	tRNA:P:35Bd		FBgn0033250	CG14762		FBgn0003330	Sce
FBgn0031653	Jon25Biii		FBgn0032080	CG9525		FBgn0034138	RpS15		FBgn0003334	Scm
FBgn0028387	chm		FBgn0032609	CG13280		FBgn0023170	RpL39		FBgn0003346	RanGap
FBgn0003255	rk		FBgn0046302	CG10650		FBgn0033659	Damm		FBgn0003353	sei
FBgn0028905	CG32972		FBgn0031725	CG14010		FBgn0033041	Or42a		FBgn0003372	Sgs1
FBgn0032455	CG5792		FBgn0031558	CG16704		FBgn0034425	CG11906		FBgn0003374	Sgs4
FBgn0032367	CG6555		FBgn0053543	CG33543		FBgn0050447	CG30447		FBgn0003375	Sgs5
FBgn0001941	ifc		FBgn0032340	Ge-1		FBgn0045483	Gr59a		FBgn0003377	Sgs7
FBgn0027592	MED15		FBgn0032395	CG6734		FBgn0034335	GstE1		FBgn0003378	Sgs8
FBgn0001970	Pgant35A		FBgn0028387	chm		FBgn0053775	CG33775		FBgn0003390	shf
FBgn0032586	Tpr2		FBgn0002985	odd		FBgn0053981			FBgn0003401	shu
FBgn0032200	CG5676		FBgn0011272	RpL13		FBgn0053137	CG33137		FBgn0003410	sina
FBgn0041182	TepII		FBgn0029123	SoxN		FBgn0039997	CG17665		FBgn0003411	sisA
FBgn0032940	Mio		FBgn0051680	CG31680		FBgn0033982	Cyp317a1		FBgn0003423	slgA
FBgn0032469	CG9932		FBgn0040998	CG11019		FBgn0053453	CG33453		FBgn0003425	sli
FBgn0051814	CG31814		FBgn0032897	CG9336		FBgn0050293	Cht12		FBgn0003430	slp1
FBgn0051746			FBgn0032536	Ance-3		FBgn0034427	CG10474		FBgn0003444	smo
FBgn0004413			FBgn0031267	Ipk2		FBgn0050429	CG30429		FBgn0003448	sna
FBgn0002023	Lim3		FBgn0020258	ppk		FBgn0033516	CG12898		FBgn0003449	snf
FBgn0085205	CG34176		FBgn0000529	bsh		FBgn0083936	Acp54A1		FBgn0003450	snk
FBgn0000239	bur		FBgn0020622	Pi3K21B		FBgn0082930	snoRNA:Me28S-G2703b		FBgn0003464	sol
FBgn0032707	CG10348		FBgn0025595	GRHR		FBgn0085260	CG34231		FBgn0003479	spn-A
FBgn0053129	CG33129		FBgn0002527			FBgn0050469	Ir52b		FBgn0003482	spn-D
FBgn0032363	CG6509		FBgn0005776			FBgn0053632	CG33632		FBgn0003483	spn-E
FBgn0028841	jhamt		FBgn0015808	ScpX		FBgn0033048	CG7881		FBgn0003486	spo
FBgn0051816	CG31816		FBgn0016977	spen		FBgn0019968	Khc-73		FBgn0003510	Sry-alpha
FBgn0010229			FBgn0026756	Ugt37a1		FBgn0053958	CG33958		FBgn0003511	Sry-beta
FBgn0040011	CG17494		FBgn0045499	Gr22c		FBgn0033787	CG13321		FBgn0003512	Sry-delta
FBgn0031630	CG15629		FBgn0032840	sNPF		FBgn0050464	Ir52d		FBgn0003514	sqh
FBgn0031738	CG9171		FBgn0027611	CG6206		FBgn0067691	mir-313		FBgn0003515	st
FBgn0002855	Acp26Aa		FBgn0031817	CG9531		FBgn0033703	CG13170		FBgn0003517	sta
FBgn0085210	CG34181		FBgn0067722	mir-263a		FBgn0033753	Cyp301a1		FBgn0003520	stau
FBgn0031512	CG15404		FBgn0034775			FBgn0034002	CG8079		FBgn0003525	stg
FBgn0026439	Eaat1		FBgn0033000	CG14464		FBgn0034461	CG15124		FBgn0003527	stil
FBgn0051721	Trim9		FBgn0033124	Tsp42Ec		FBgn0050454	tRNA:CR30454		FBgn0003545	sub
FBgn0032210	CYLD		FBgn0015587			FBgn0034948	CG3825		FBgn0003557	Su(dx)
FBgn0086783	Mhc		FBgn0033207	CG12826		FBgn0033712	CG13163		FBgn0003559	su(f)
FBgn0031741	CG11034		FBgn0033818	CG4712		FBgn0033101	CG9436		FBgn0003567	su(Hw)
FBgn0053531	Ddr		FBgn0033873	CG6337		FBgn0034071	CG8405		FBgn0003575	su(s)
FBgn0015777	nrv2		FBgn0011589	elk		FBgn0033019	CG10395		FBgn0003598	Su(var)3-7
FBgn0001142	Gs1		FBgn0033936	CG17386		FBgn0034168	CG15614		FBgn0003607	Su(var)205
FBgn0032399	CG6785		FBgn0033520	Prx2540-1		FBgn0003887	betaTub56D		FBgn0003638	su(w[a])
FBgn0031213	galectin		FBgn0004586			FBgn0026369	Sara		FBgn0003655	swa
FBgn0028370	kek3		FBgn0085421	Epac		FBgn0033651	Tango3		FBgn0003656	sws
FBgn0032650	CG7094		FBgn0085255			FBgn0033081	geminin		FBgn0003660	Syb
FBgn0000256	capu		FBgn0050018	mthl13		FBgn0033303	Cyp6a15Psi		FBgn0003676	T-cp1
FBgn0032289	CG6431		FBgn0033872	CG6329		FBgn0010423	TpnC47D		FBgn0003687	Tbp
FBgn0032342			FBgn0028956	mthl3		FBgn0034664	CG4377		FBgn0003691
FBgn0032360	CG14926		FBgn0050316	tRNA:CR30316		FBgn0033737	CG8831		FBgn0003710	tipE
FBgn0028866	CG18420		FBgn0033249	CG11191		FBgn0033885	DJ-1alpha		FBgn0003714	tko
FBgn0032555			FBgn0033725	Cpr49Ac		FBgn0050260	tRNA:CR30260		FBgn0003719	tld
FBgn0031349			FBgn0004435	Galpha49B		FBgn0033234	CG8791		FBgn0003720	tll
FBgn0020415	Idgf2		FBgn0028372	isopeptidase-T-3		FBgn0013772	Cyp6a8		FBgn0003731	Egfr
FBgn0053179	beat-IIIb		FBgn0034570	CG10543		FBgn0033292	Cyp4ad1		FBgn0003732	Top2
FBgn0051784	CG31784		FBgn0033358	CG8216		FBgn0054054	CG34054		FBgn0003733	tor
FBgn0083942	CG34106		FBgn0001122	G-oalpha47A		FBgn0053197			FBgn0003741	tra
FBgn0051637	CG31637		FBgn0002607	RpL19		FBgn0033486	CG11866		FBgn0003742	tra2
FBgn0032665	CG15152		FBgn0083060	snmRNA:60Ca		FBgn0033032	CG1298		FBgn0003744	trc
FBgn0005771	noc		FBgn0003887	betaTub56D		FBgn0013348	TpnC41C		FBgn0003747	Tre
FBgn0020258	ppk		FBgn0033305			FBgn0013732	sced		FBgn0003751	trk
FBgn0051961	CG31961		FBgn0053453	CG33453		FBgn0011660	Pms2		FBgn0003861	trp
FBgn0032129	jp		FBgn0033059	CG7845		FBgn0034583	CG10527		FBgn0003862	trx
FBgn0031855	CG11221		FBgn0010435	emp		FBgn0034648			FBgn0003863	alphaTry
FBgn0032661			FBgn0004399	psq		FBgn0033378	tsu		FBgn0003865	tsg
FBgn0004893	bowl		FBgn0050372	CG30372		FBgn0022700	Cht4		FBgn0003867	tsl
FBgn0011676	Nos		FBgn0033292	Cyp4ad1		FBgn0033017	CG10465		FBgn0003882	tub
FBgn0011861	tRNA:G3:28D		FBgn0033051	dream		FBgn0039969	Fis1		FBgn0003884	alphaTub84B
FBgn0016122	Acer		FBgn0011890	tRNA:K2:42Ad		FBgn0034126	CG4398		FBgn0003889	betaTub85D
FBgn0016926	Pino		FBgn0025458	BubR1		FBgn0023211	Elongin-C		FBgn0003900	twi
FBgn0032104	aust		FBgn0033752	CG8569		FBgn0010488	NAT1		FBgn0003916	snRNA:U1:21D
FBgn0004858	elB		FBgn0053197			FBgn0033468	CG1418		FBgn0003926	snRNA:U3:22A
FBgn0051809	CG31809		FBgn0053469	CG33469		FBgn0014870	Psi		FBgn0003930	snRNA:U4:39B
FBgn0051781	CG31781		FBgn0034012	Hr51		FBgn0041585	olf186-F		FBgn0003931	snRNA:U4:38AB
FBgn0031564	CG2816		FBgn0010415	Sdc		FBgn0025830	CG5859		FBgn0003934	snRNA:U5:23D
FBgn0031882	Rab30		FBgn0054040	CG34040		FBgn0003701	thr		FBgn0003941	RpL40
FBgn0029123	SoxN		FBgn0000546	EcR		FBgn0043470	lambdaTry		FBgn0003942	RpS27A
FBgn0031948	CG7149		FBgn0005634	zip		FBgn0034011	CG8160		FBgn0003950	unc
FBgn0032805	CG10337		FBgn0050046	CG30046		FBgn0034035	CG8207		FBgn0003964	usp
FBgn0000287	salr		FBgn0034304	CG5742		FBgn0033203	CG2070		FBgn0003977	vir
FBgn0001978	stc		FBgn0001147	gsb-n		FBgn0050085	CG30085		FBgn0003978	vls
FBgn0031993	CG8486		FBgn0003328	scb		FBgn0024252	Ark		FBgn0003979	Vm26Aa
FBgn0051609	CG31609		FBgn0003715	CG16778		FBgn0034737	CG11362		FBgn0003980	Vm26Ab
FBgn0002121	l(2)gl		FBgn0033042	Tsp42A		FBgn0062961	pncr016:2R		FBgn0003983	Vm34Ca
FBgn0028509	cenG1A		FBgn0033732	CG13157		FBgn0034443	cer		FBgn0003996	w
FBgn0001967	nimC3		FBgn0040765	luna		FBgn0034674	CG9304		FBgn0004003	wbl
FBgn0001994	crp		FBgn0035092	Nplp1		FBgn0026389	Or43a		FBgn0004045	Yp1
FBgn0005677	dac		FBgn0085240	CG34211		FBgn0004603	Src42A		FBgn0004047	Yp3
FBgn0067705	mir-287		FBgn0029006	lack		FBgn0033725	Cpr49Ac		FBgn0004049	yrt
FBgn0005617	msl-1		FBgn0011956	tRNA:R2:42Ab		FBgn0033042	Tsp42A		FBgn0004050	z
FBgn0058005	CG40005		FBgn0003888	betaTub60D		FBgn0034662	CG13492		FBgn0004052	Z600
FBgn0086902	kis		FBgn0034663	CG4363		FBgn0050413	CG30413		FBgn0004053	zen
FBgn0085369	CG34340		FBgn0034011	CG8160		FBgn0039994	CG17082		FBgn0004054	zen2
FBgn0032422	CG6579		FBgn0033092	CG9422		FBgn0033097	CG9430		FBgn0004057	Zw
FBgn0004002			FBgn0033166	Eaf		FBgn0034645	CG10320		FBgn0004066	Pros28.1
FBgn0003923	snRNA:U2:38ABb		FBgn0050291	CG30291		FBgn0033035			FBgn0004087	Dhfr
FBgn0011638	La		FBgn0000562	egl		FBgn0050406	tRNA:CR30406		FBgn0004101	bs
FBgn0031530	pgant2		FBgn0033446	CG1648		FBgn0033127	Tsp42Ef		FBgn0004103	Pp1-87B
FBgn0031563	CG10031		FBgn0034440	CG10073		FBgn0033663	ERp60		FBgn0004106	cdc2
FBgn0031751	CG9016		FBgn0040735	CG16836		FBgn0034432	CG7461		FBgn0004107	cdc2c
FBgn0031689	Cyp28d1		FBgn0033167	CG1701		FBgn0033047	CG7882		FBgn0004110	tin
FBgn0032839	CG10659		FBgn0053013	CG33013		FBgn0033874	CG6347		FBgn0004132	boca
FBgn0032600	CG17912		FBgn0053798	CG33798		FBgn0053144	CG33144		FBgn0004133	blow
FBgn0032312	CG14071		FBgn0033192	Corin		FBgn0033594	CG13226		FBgn0004145	Vha16
FBgn0032601	yellow-b		FBgn0033304	Cyp6a13		FBgn0033688	Prp8		FBgn0004170	sc
FBgn0032689	CG10413		FBgn0026533	Dek		FBgn0010504	kermit		FBgn0004171	Mst98Cb
FBgn0032943	Tsp39D		FBgn0033041	Or42a		FBgn0028956	mthl3		FBgn0004172	Mst84Da
FBgn0031740	CG7239		FBgn0033050	PNGase		FBgn0050441	CG30441		FBgn0004174	Mst84Dc
FBgn0032221	CG5375		FBgn0024923			FBgn0034440	CG10073		FBgn0004175	Mst84Dd
FBgn0085469			FBgn0034737	CG11362		FBgn0034476	Toll-7		FBgn0004176
FBgn0046302	CG10650		FBgn0050045	Cpr49Aa		FBgn0086712	Egm		FBgn0004185	snRNA:U1:95Ca
FBgn0019932	SamDC		FBgn0033469	CG12133		FBgn0050250	tRNA:CR30250		FBgn0004186	snRNA:U1:95Cb
FBgn0052982	CG32982		FBgn0033226	CG1882		FBgn0033727	Or49a		FBgn0004188	snRNA:U6:96Aa
FBgn0003896	tup		FBgn0033993	CG8089		FBgn0063495	GstE5		FBgn0004189	snRNA:U6:96Ab
FBgn0017551	Rca1		FBgn0034286	dpr13		FBgn0034117	CG7997		FBgn0004191	snRNA:U2:34ABa
FBgn0032505	CG16826		FBgn0000581	E(Pc)		FBgn0034456	Ir56b		FBgn0004192	snRNA:U2:34ABb
FBgn0086711	mol		FBgn0086655	jing		FBgn0034585	CG4030		FBgn0004197	Ser
FBgn0032602	CG13278		FBgn0067726	mir-184		FBgn0034221	CG10764		FBgn0004237	Hrb87F
FBgn0032653			FBgn0011694	PebII		FBgn0033015	d4		FBgn0004243
FBgn0031365	CG17650		FBgn0086659	snoRNA:Psi18S-176		FBgn0022987	qkr54B		FBgn0004359	T48
FBgn0010300	brat		FBgn0033073	bin3		FBgn0033476	oys		FBgn0004363	porin
FBgn0004611	Plc21C		FBgn0033289	CG2121		FBgn0026582	CG9418		FBgn0004367	mei-41
FBgn0031725	CG14010		FBgn0033086	CG9410		FBgn0050456	CG30456		FBgn0004372	aly
FBgn0031737	obst-E		FBgn0004603	Src42A		FBgn0002535	Lcp4		FBgn0004377	Klp54D
FBgn0028906	CG17341		FBgn0041241	Gr47b		FBgn0015872	Drip		FBgn0004378	Klp61F
FBgn0032680	Ntf-2r		FBgn0012042	AttA		FBgn0034066	CG8397		FBgn0004379	Klp67A
FBgn0010395	betaInt-nu		FBgn0050080	CG30080		FBgn0033020	CG10396		FBgn0004380	Klp64D
FBgn0004914	Hnf4		FBgn0020257	ppa		FBgn0033469	CG12133		FBgn0004381	Klp68D
FBgn0031573	CG3407		FBgn0033005	CG3107		FBgn0033115	CG9460		FBgn0004389	bnk
FBgn0031571	CG3921		FBgn0033939			FBgn0033702	CG8854		FBgn0004391	shtd
FBgn0003961	Uro		FBgn0025583	IM2		FBgn0028372	isopeptidase-T-3		FBgn0004397	Vinc
FBgn0032282	CG7299		FBgn0003091	Pkc53E		FBgn0025698			FBgn0004400	rhi
FBgn0032915	CG12050		FBgn0010482	l(2)01289		FBgn0040521			FBgn0004403	RpS14a
FBgn0086265	psd		FBgn0033061	CG14590		FBgn0083006	snoRNA:Psi28S-1153		FBgn0004404	RpS14b
FBgn0015400	kek2		FBgn0033204	CG2065		FBgn0045063	fdl		FBgn0004406	tam
FBgn0010704	l(2)s5379		FBgn0033738	CG8830		FBgn0033522			FBgn0004407	DNApol-gamma35
FBgn0064160	mir-100		FBgn0034783	CG9825		FBgn0010482	l(2)01289		FBgn0004425	LysB
FBgn0032906	RPA2		FBgn0025885	Inos		FBgn0004168	5-HT1A		FBgn0004426	LysC
FBgn0028899	CG31817		FBgn0029507	Tsp42Ed		FBgn0033313	Cirl		FBgn0004427	LysD
FBgn0032908	CG9270		FBgn0002567	ltd		FBgn0033391	CG8026		FBgn0004429	LysP
FBgn0032192	CG5731		FBgn0050106	CG30106		FBgn0034433	endoB		FBgn0004430	LysS
FBgn0053511	CG33511		FBgn0013307	Odc1		FBgn0033294	CG8693		FBgn0004431	LysX
FBgn0004419	me31B		FBgn0033107	koi		FBgn0053524			FBgn0004436	UbcD6
FBgn0000229	bsk		FBgn0016131	Cdk4		FBgn0011897	tRNA:K2:56EF		FBgn0004461
FBgn0028900	CG18518		FBgn0034900	CG12491		FBgn0040729	CG15126		FBgn0004463	RpIII128
FBgn0028645	beat-Ib		FBgn0026401	Nipped-B		FBgn0039970	CG17508		FBgn0004465	Su(P)
FBgn0032771	CG17349		FBgn0026611	AGO1		FBgn0011868	tRNA:G3:55E		FBgn0004507	GlyP
FBgn0032840	sNPF		FBgn0025693	CG11163		FBgn0004240	Dpt		FBgn0004511	dy
FBgn0051646	CG31646		FBgn0014184	Oda		FBgn0001222	Hsf		FBgn0004513	Mdr65
FBgn0032135	GlcAT-S		FBgn0028407	Drep-3		FBgn0034728	rad50		FBgn0004551	Ca-P60A
FBgn0040950	Muc26B		FBgn0033657	Sln		FBgn0033814	CG4670		FBgn0004552	Akh
FBgn0084003	CG41436		FBgn0085232	CG34203		FBgn0034665	CG4372		FBgn0004554	Edg91
FBgn0020367	Vha68-2		FBgn0050011	gem		FBgn0050106	CG30106		FBgn0004556	Dbp73D
FBgn0041180	TepIV		FBgn0003382	sha		FBgn0050104	CG30104		FBgn0004569	argos
FBgn0011305	Rsf1		FBgn0033980	Cyp6a20		FBgn0034982	CG4065		FBgn0004581	bgcn
FBgn0028878	CG15269		FBgn0034897	CG11299		FBgn0029082	hbs		FBgn0004583	ex
FBgn0031804	CG9500		FBgn0046879	Obp56c		FBgn0045800	Uhg1		FBgn0004584	Rrp1
FBgn0010453	Wnt4		FBgn0033958	CG12858		FBgn0034475	Obp56h		FBgn0004587	B52
FBgn0031306	CG4577		FBgn0039994	CG17082		FBgn0027073	CG4302		FBgn0004591	Eig71Ed
FBgn0028644	beat-Ic		FBgn0033434	CG1902		FBgn0034885	CG4019		FBgn0004592	Eig71Ee
FBgn0041719	snRNA:U4:25F		FBgn0050007	CG30007		FBgn0000337	cn		FBgn0004593	Eig71Ef
FBgn0031853	TTLL3B		FBgn0033117	CG3358		FBgn0004362	HmgD		FBgn0004594	Eig71Eg
FBgn0031951	r2d2		FBgn0034739	CG3927		FBgn0033635	CG7777		FBgn0004597	CycC
FBgn0031698	CG14023		FBgn0033017	CG10465		FBgn0034471	Obp56e		FBgn0004620	GluRIIA
FBgn0028949	CG15254		FBgn0053960	CG33960		FBgn0011604	Iswi		FBgn0004623	Gbeta76C
FBgn0032456	MRP		FBgn0033065	Cyp6w1		FBgn0050438	CG30438		FBgn0004643	mit(1)15
FBgn0010382	CycE		FBgn0000996	dup		FBgn0085240	CG34211		FBgn0004644	hh
FBgn0032622			FBgn0034933	CG3735		FBgn0016131	Cdk4		FBgn0004649	yl
FBgn0032700	CG10338		FBgn0034660	lox2		FBgn0053538	tRNA:CR33538		FBgn0004650	fs(1)N
FBgn0031885	Mnn1		FBgn0040521			FBgn0085425	CG34396		FBgn0004654	Pgd
FBgn0004009	wg		FBgn0050115	CG30115		FBgn0050034	CG30034		FBgn0004698	mus210
FBgn0004177	mts		FBgn0033633	CG7759		FBgn0026401	Nipped-B		FBgn0004778	Ccp84Af
FBgn0032067	CG9465		FBgn0033981	Cyp6a21		FBgn0033029	l(2)NC136		FBgn0004779	Ccp84Ae
FBgn0083962	CG34126		FBgn0033121	Cyp6u1		FBgn0040688	CG12483		FBgn0004781	Ccp84Ac
FBgn0003866	tsh		FBgn0001325	Kr		FBgn0036153	CG7573		FBgn0004782	Ccp84Ab
FBgn0040965	CG13130		FBgn0034997	CG3376		FBgn0058044	CG40044		FBgn0004784	inaC
FBgn0032394	CG6746		FBgn0033733	CG8834		FBgn0004895	fd64A		FBgn0004797	mdy
FBgn0011584	Trp1		FBgn0033127	Tsp42Ef		FBgn0036232	CG14125		FBgn0004811	fs(2)ltoPP43
FBgn0032218	CG5381		FBgn0034198	CG11400		FBgn0035937	CG5741		FBgn0004832	Xpac
FBgn0027600	obst-B		FBgn0033871	CG13339		FBgn0037147	CG7140		FBgn0004834	Gprk2
FBgn0032935	CG8678		FBgn0050025	CG30025		FBgn0052351	CG32351		FBgn0004839	otk
FBgn0001089	Gal		FBgn0053087	LRP1		FBgn0053267	CG33267		FBgn0004855	RpII15
FBgn0041713	yellow-c		FBgn0084049	CR41440		FBgn0013563	l(3)70Da		FBgn0004856	Bx42
FBgn0045485	Gr36c		FBgn0082927	snoRNA:Me28S-G3255b		FBgn0037150	CG7133		FBgn0004864	hop
FBgn0043885			FBgn0050251	tRNA:CR30251		FBgn0036331	CG14117		FBgn0004867	sop
FBgn0031865	Nha1		FBgn0050260	tRNA:CR30260		FBgn0040487	BobA		FBgn0004885	tok
FBgn0083999	CG41432		FBgn0053558	CG33558		FBgn0036493	CG7255		FBgn0004896	fd59A
FBgn0011818	oaf		FBgn0053919	CG33919		FBgn0026570	CG5704		FBgn0004908	Arf84F
FBgn0031791	CG9486		FBgn0034726	Mes4		FBgn0001120	gnu		FBgn0004911	Eip63F-2
FBgn0031921			FBgn0034911	CG5549		FBgn0036702	CG6512		FBgn0004915	TfIIB
FBgn0031995	CG8475		FBgn0033417			FBgn0052220	Csas		FBgn0004922
FBgn0032120	CG33298		FBgn0034224	CG6520		FBgn0036009	Or67a		FBgn0004924	Top1
FBgn0032191	CG5734		FBgn0033551	CG7222		FBgn0036810	CG6885		FBgn0004925
FBgn0012037	Ance		FBgn0024754	Flo		FBgn0035378	CG9973		FBgn0004926	eIF-2beta
FBgn0028527	CG18507		FBgn0014020	Rho1		FBgn0036263	thoc6		FBgn0004956	os
FBgn0028884	CG4892		FBgn0053200	ventrally-expressed-protein-D		FBgn0036099	CG11811		FBgn0004959	phm
FBgn0000273	Pka-C1		FBgn0033052	SCAP		FBgn0053272	CG33272		FBgn0005322	nmd
FBgn0000146	aub		FBgn0003391	shg		FBgn0000404	CycA		FBgn0005355	Su(fu)
FBgn0032339	CG4705		FBgn0050395	CG30395		FBgn0013718	nuf		FBgn0005386	ash1
FBgn0043841	vir-1		FBgn0033756	CG17760		FBgn0036828	CG6841		FBgn0005390	fs(1)M3
FBgn0003970	vas		FBgn0086757	cbs		FBgn0036970	CG6289		FBgn0005391	Yp2
FBgn0031513	CG3347		FBgn0050031	CG30031		FBgn0036287	CG10663		FBgn0005533	RpS17
FBgn0005511	mid		FBgn0034903	CG9850		FBgn0036471	CG13460		FBgn0005585	Crc
FBgn0031927	CG13792		FBgn0015371	chn		FBgn0036286	CG10616		FBgn0005590	scw
FBgn0032502	CG15639		FBgn0029082	hbs		FBgn0036381	CG8745		FBgn0005592	btl
FBgn0054043	CG34043		FBgn0034453			FBgn0037168	CG12377		FBgn0005593	RpL7
FBgn0028852	CG15262		FBgn0020279	lig		FBgn0035851	MED24		FBgn0005596	yemalpha
FBgn0032632	CG6380		FBgn0016687	Nurf-38		FBgn0052143			FBgn0005612	Sox14
FBgn0031814	retm		FBgn0003892	ptc		FBgn0036083	Ir67b		FBgn0005616	msl-2
FBgn0053282	CG33282		FBgn0010575	sbb		FBgn0035888	CG7120		FBgn0005619	Hdc
FBgn0024920	Ts		FBgn0010109	dpn		FBgn0037107	CG7166		FBgn0005631	robo
FBgn0004838	Hrb27C		FBgn0026238	gus		FBgn0037205	CG11133		FBgn0005636	nvy
FBgn0031701	TotM		FBgn0034186	CG8950		FBgn0036491	Best4		FBgn0005638	slbo
FBgn0024244	drm		FBgn0034738			FBgn0036149			FBgn0005639
FBgn0032123	Oatp30B		FBgn0003174	pwn		FBgn0042185	CG18769		FBgn0005648	Pabp2
FBgn0015320	UbcD2		FBgn0033122	CG17002		FBgn0016756	Ubp64E		FBgn0005654	lat
FBgn0023090	dtr		FBgn0033029	l(2)NC136		FBgn0053270	CG33270		FBgn0005655	mus209
FBgn0031895	CG4497		FBgn0033748	vis		FBgn0035564			FBgn0005659	Ets98B
FBgn0032297	CG17124		FBgn0033033	scarface		FBgn0052442	CG32442		FBgn0005660	Ets21C
FBgn0003209	raw		FBgn0050463	CG30463		FBgn0035603	CG10635		FBgn0005664	Cry
FBgn0053196	dp		FBgn0034355	CG5226		FBgn0036089	CG14151		FBgn0005670	Cyp4d1
FBgn0002931	net		FBgn0033526	Caf1-105		FBgn0035099	CG6845		FBgn0005683	pie
FBgn0032983			FBgn0040777	CG14767		FBgn0036726	CG7603		FBgn0005695	gcl
FBgn0032207			FBgn0033777	CG17574		FBgn0053271	CG33271		FBgn0005696	DNApol-alpha73
FBgn0032450	CG5776		FBgn0034717	CG5819		FBgn0036427	CG4613		FBgn0005779	PpD6
FBgn0032497	CG6043		FBgn0034366	Atg7		FBgn0053969	CG33969		FBgn0008635	betaCop
FBgn0051797	CG31797		FBgn0003175	px		FBgn0086082	snoRNA:Or-CD11		FBgn0008636	hbn
FBgn0053516	dpr3		FBgn0003891	tud		FBgn0036942	CG7328		FBgn0008646	E5
FBgn0085380	CG34351		FBgn0050420	Atf-2		FBgn0036571	CG12272		FBgn0008651	lbl
FBgn0052986	CG32986		FBgn0033356	CG8229		FBgn0028383			FBgn0010014	CanB
FBgn0032111	CG13110		FBgn0033337	CG8272		FBgn0036414	nan		FBgn0010019	Cyp4g1
FBgn0031930	CG7025		FBgn0040752	Prosap		FBgn0036938	CG14187		FBgn0010038	GstD2
FBgn0004868	Gdi		FBgn0034240	MESR4		FBgn0036953	CG17145		FBgn0010039	GstD3
FBgn0031835	CG11319		FBgn0034722	Rtf1		FBgn0053766	CG33766		FBgn0010040	GstD4
FBgn0010473	tutl		FBgn0020615			FBgn0035143	Ppm1		FBgn0010042	GstD6
FBgn0040010	CG17493		FBgn0011743	Arp53D		FBgn0016034	mael		FBgn0010043	GstD7
FBgn0032800	CG10137		FBgn0034394	CG15096		FBgn0036228	obst-G		FBgn0010044	GstD8
FBgn0003475	spir		FBgn0062440	CG17680		FBgn0001179	hay		FBgn0010052	Jhe
FBgn0064225	RpL5		FBgn0033484	CG2269		FBgn0028967			FBgn0010053	Jheh1
FBgn0031912	CG5261		FBgn0053758	CG33758		FBgn0000017	Abl		FBgn0010078	RpL23
FBgn0027586	CG5867		FBgn0085259	CG34230		FBgn0010381	Drs		FBgn0010083	SmB
FBgn0053309	CG33309		FBgn0034665	CG4372		FBgn0036348	CG17687		FBgn0010097	gammaTub37C
FBgn0042701	CR12628		FBgn0034447	CG7744		FBgn0035726	CG9953		FBgn0010100	Acon
FBgn0028420	Kr-h1		FBgn0034975	enok		FBgn0036926	CG7646		FBgn0010213	Sod2
FBgn0031975	Tg		FBgn0001332	L		FBgn0036177	CG33268		FBgn0010218
FBgn0032407	CG5325		FBgn0013725	phyl		FBgn0035786	Tsp66A		FBgn0010220	Dbp45A
FBgn0032480	Edem2		FBgn0011872	tRNA:G3:57BCb		FBgn0035909	ergic53		FBgn0010222	Nmdmc
FBgn0028844	CG15283		FBgn0058127	CG40127		FBgn0003373	Sgs3		FBgn0010225	Gel
FBgn0028868	CG4701		FBgn0033405	CG13954		FBgn0040833	CG7498		FBgn0010228	HmgZ
FBgn0028947	CG11865		FBgn0002534	Lcp3		FBgn0004852	Ac76E		FBgn0010238	Lac
FBgn0011598			FBgn0033031	CG8245		FBgn0036929	CG7668		FBgn0010240	Lcch3
FBgn0024245	dnt		FBgn0034644	CG10082		FBgn0036282	Smyd4		FBgn0010241	Mdr50
FBgn0031589	CG3714		FBgn0034436	CG11961		FBgn0003462	Sod		FBgn0010246	Myo61F
FBgn0031985	CG8683		FBgn0082952	snoRNA:Me18S-A1061		FBgn0036765	CG7408		FBgn0010247	Parp
FBgn0032825	CG13958		FBgn0085408	Shroom		FBgn0036790	star1		FBgn0010252
FBgn0032237	CG5362		FBgn0033185	CG1603		FBgn0003938	snRNA:U5:63BC		FBgn0010269	Dsor1
FBgn0001075	ft		FBgn0033252	CG12769		FBgn0003683	term		FBgn0010278	Ssrp
FBgn0032634	Rpb11		FBgn0035023	itp		FBgn0001078	ftz-f1		FBgn0010282	TfIIFalpha
FBgn0031812	CG9523		FBgn0034810			FBgn0000258	CkIIalpha		FBgn0010287	Trf
FBgn0016660	H15		FBgn0033598	Cpr47Eb		FBgn0005640	Eip63E		FBgn0010294	ng2
FBgn0028546	ics		FBgn0002069	Aats-asp		FBgn0035542	CG11347		FBgn0010295	ng3
FBgn0031759	lid		FBgn0033475	CG12129		FBgn0035967	CG4641		FBgn0010296	ng4
FBgn0032006	Pvr		FBgn0029506	Tsp42Ee		FBgn0036230	CG11570		FBgn0010317	CycJ
FBgn0032074	Tsp29Fa		FBgn0034712	CG3264		FBgn0036229	CG7248		FBgn0010323	Gsc
FBgn0032982			FBgn0033271	CG8708		FBgn0036451	CG9425		FBgn0010328	woc
FBgn0032913	CG9259		FBgn0043792	CG30427		FBgn0037141	DNApol-eta		FBgn0010333	Rac1
FBgn0031645	CG3036		FBgn0034327	CG14505		FBgn0036579	CG5027		FBgn0010339	128up
FBgn0032065	CG12438		FBgn0034428	CG18606		FBgn0040056	CG17698		FBgn0010340	140up
FBgn0003936	snRNA:U5:35D		FBgn0050505	tRNA:CR30505		FBgn0005633	fln		FBgn0010341	Cdc42
FBgn0031424	VGlut		FBgn0011849	tRNA:E4:56Fb		FBgn0027532	CG7139		FBgn0010342	Map60
FBgn0051846	CR31846		FBgn0034718	wdp		FBgn0053647	CG33647		FBgn0010348	Arf79F
FBgn0031362	CG17646		FBgn0050457	CG30457		FBgn0052423	shep		FBgn0010349
FBgn0032253	CG5322		FBgn0026761	Trap1		FBgn0027615	CG6404		FBgn0010356	Taf5
FBgn0043904	bru-2		FBgn0034695			FBgn0085429	CG34400		FBgn0010357	betaTry
FBgn0053922	CG33922		FBgn0033476	oys		FBgn0036822	CG11637		FBgn0010358	deltaTry
FBgn0031516	CG9663		FBgn0035094	CG9380		FBgn0052115	CG32115		FBgn0010359	gammaTry
FBgn0051906			FBgn0086358	Tab2		FBgn0052064	CG32064		FBgn0010385	Def
FBgn0026585	Ent2		FBgn0033021	CG10417		FBgn0015657	DnaJ-1		FBgn0010387	Dbi
FBgn0024740	Lip2		FBgn0015524	otp		FBgn0037183	CG14451		FBgn0010388	Dro
FBgn0020368	Vha68-1		FBgn0033926	Arc1		FBgn0026208	mbf1		FBgn0010389	htl
FBgn0032965	CG11629		FBgn0033015	d4		FBgn0035895	Unr		FBgn0010391	Gtp-bp
FBgn0031732	CG11149		FBgn0033519	CG11825		FBgn0053912	CG33912		FBgn0010397	LamC
FBgn0032147	IP3K1		FBgn0033212	CG1399		FBgn0052107	CG32107		FBgn0010398	Lrr47
FBgn0031449	CG31689		FBgn0034462	CG15905		FBgn0036531	CG6244		FBgn0010401	Os-C
FBgn0032553	CG4480		FBgn0033708	CG8850		FBgn0003388	shd		FBgn0010403	Os-E
FBgn0032625	CG15136		FBgn0033639	CG9003		FBgn0052196	CG32196		FBgn0010407	Ror
FBgn0032688	CG15160		FBgn0022288	l(2)09851		FBgn0035871	CG7188		FBgn0010408	RpS9
FBgn0031408			FBgn0004181	Peb		FBgn0035693	CG8219		FBgn0010409	RpL18A
FBgn0045487	Gr36a		FBgn0082919	snoRNA:Or-CD4		FBgn0035159	CG13896		FBgn0010410
FBgn0031632	CG15628		FBgn0040660	CG13551		FBgn0036268			FBgn0010411	RpS18
FBgn0026147	CG16833		FBgn0041238	Gr58b		FBgn0035178	CG13908		FBgn0010412	RpS19a
FBgn0032082	CG18088		FBgn0086677	jeb		FBgn0052093	tRNA:CR32093		FBgn0010414	SerT
FBgn0053303	CG33303		FBgn0050497	CG30497		FBgn0036410	CG8100		FBgn0010417	Taf6
FBgn0031418	CG3609		FBgn0033957	CG12865		FBgn0036992	CG11796		FBgn0010422	TfIIS
FBgn0031423	CG3557		FBgn0034180	CG15609		FBgn0053688	CG33688		FBgn0010425	epsilonTry
FBgn0031244	CG11601		FBgn0034325	CG18539		FBgn0015218	eIF-4E		FBgn0010426	Vha14
FBgn0031514	CG3332		FBgn0010609	Acsl		FBgn0085456	CG34427		FBgn0010431	mtrm
FBgn0085206	CG34177		FBgn0050231	tRNA:CR30231		FBgn0037169	CG11404		FBgn0010433	ato
FBgn0031858	CG17378		FBgn0040002	CG17683		FBgn0035532	CG15014		FBgn0010434	cora
FBgn0031883	CG11266		FBgn0034582	Cht9		FBgn0035607	CG4835		FBgn0010438	mtSSB
FBgn0028433	Ggamma30A		FBgn0036360	CG10713		FBgn0054030	CG34030		FBgn0010441	pll
FBgn0024320	Npc1a		FBgn0058400	CG40400		FBgn0044510	mRpS5		FBgn0010470	Fkbp13
FBgn0051788	CG31788		FBgn0086082	snoRNA:Or-CD11		FBgn0015287			FBgn0010501	Dcp-1
FBgn0040993	CG17325		FBgn0053265	Muc68E		FBgn0058045	CG40045		FBgn0010516	wal
FBgn0031836	CG11050		FBgn0005633	fln		FBgn0037212	nAcRalpha-80B		FBgn0010520	Bka
FBgn0032637	CG5050		FBgn0036428	CG9238		FBgn0040045	CG12460		FBgn0010531	CCS
FBgn0032211	CG13138		FBgn0036899	tey		FBgn0067717	mir-276aS		FBgn0010549	l(2)03659
FBgn0001980			FBgn0035746	CG17742		FBgn0036068	CG6640		FBgn0010551	l(2)03709
FBgn0046704	Liprin-alpha		FBgn0041156	exex		FBgn0004636	R		FBgn0010583	dock
FBgn0031957	TwdlE		FBgn0001216	Hsc70-1		FBgn0035887	Jon66Cii		FBgn0010590	Prosbeta1
FBgn0032433	Oatp33Ea		FBgn0020637	Lcp65Ag2		FBgn0035957	CG5144		FBgn0010602	lwr
FBgn0032981	CG3635		FBgn0027364	Six4		FBgn0082947	snoRNA:Me18S-U1356c		FBgn0010607	l(2)05714
FBgn0041723	rho-5		FBgn0036556	CG5830		FBgn0028484	Ack		FBgn0010611	Hmgs
FBgn0031760	Tsp26A		FBgn0027339	jim		FBgn0023076	Clk		FBgn0010621	Cct5
FBgn0032986	CG3262		FBgn0036583	CG13055		FBgn0036787	CG4306		FBgn0010638	Sec61beta
FBgn0000529	bsh		FBgn0053279			FBgn0004401	Pep		FBgn0010651	l(2)08717
FBgn0000120	Arr1		FBgn0053777	CG33777		FBgn0058298	CG40298		FBgn0010660	Nup214
FBgn0086347	Myo31DF		FBgn0036876	CG9451		FBgn0052071	CG32071		FBgn0010709	Atg6
FBgn0040228	dyn-p25		FBgn0035558	CG11357		FBgn0036180	CG6091		FBgn0010741	l(3)01239
FBgn0045486	Gr36b		FBgn0001108	Gl		FBgn0005536	Mbs		FBgn0010770	ppan
FBgn0032838	CG13966		FBgn0011817	nmo		FBgn0036994	CG5199		FBgn0010772	Xe7
FBgn0051694	CG31694		FBgn0035701			FBgn0024733	Qm		FBgn0010786	l(3)02640
FBgn0051641	stai		FBgn0035872	CG7185		FBgn0022774	Oat		FBgn0010803	Aats-trp
FBgn0031849	CG11327		FBgn0085385	CG34356		FBgn0036225	CG5883		FBgn0010830	l(3)04053
FBgn0026718	fu12		FBgn0001254	ImpE2		FBgn0036340	SRm160		FBgn0010851
FBgn0051752	CG31752		FBgn0037107	CG7166		FBgn0036497	ran-like		FBgn0010926	l(3)07882
FBgn0047133	pncr003:2L		FBgn0025455	CycT		FBgn0036018	CG3335		FBgn0011013
FBgn0032899	CG9338		FBgn0036688	Fit2		FBgn0036195	CG6053		FBgn0011016	SsRbeta
FBgn0020443	Elf		FBgn0003459	stwl		FBgn0027534	CG11006		FBgn0011020	Sas-4
FBgn0031413	CG9967		FBgn0036960	CG13814		FBgn0036949	CG7290		FBgn0011204	cue
FBgn0031428	CG9886		FBgn0014343	mirr		FBgn0004228	mex1		FBgn0011205	fbl
FBgn0031440	CG15395		FBgn0036105	blos4		FBgn0036325	CG10752		FBgn0011207	pelo
FBgn0020445	E23		FBgn0052428	CG32428		FBgn0085272	CG34243		FBgn0011227	ox
FBgn0085207	CG34178		FBgn0036368	CG10738		FBgn0036816	Indy		FBgn0011230	poe
FBgn0051901	Mur29B		FBgn0052138	CG32138		FBgn0040060	yip7		FBgn0011232	scat
FBgn0031473	CG3104		FBgn0052296	Mrtf		FBgn0053217	CG33217		FBgn0011236	ken
FBgn0032178	CG4804		FBgn0036602	CG13042		FBgn0028978	trbl		FBgn0011239	ms(2)35Ci
FBgn0031232	CG11617		FBgn0035500	ens		FBgn0035329	DmsR-2		FBgn0011244	Hsp60B
FBgn0085403	Rapgap1		FBgn0052369	CG32369		FBgn0036274	CG4328		FBgn0011270	Pglym87
FBgn0032471	CG5122		FBgn0067723	mir-219		FBgn0067709	mir-282		FBgn0011273	And
FBgn0032266	CG18302		FBgn0041623	Or65c		FBgn0020640	Lcp65Ae		FBgn0011277	HLH4C
FBgn0040996	CG12617		FBgn0052230	CG32230		FBgn0040296	Ocho		FBgn0011279	Pbprp1
FBgn0031810			FBgn0035551	CG7465		FBgn0036786	skl		FBgn0011280	Pbprp2
FBgn0031981	CG7466		FBgn0036107	CG7949		FBgn0025776	ind		FBgn0011282	Pbprp4
FBgn0032079	CG31886		FBgn0005564	Shal		FBgn0014027			FBgn0011283	Pbprp5
FBgn0051988	CG31988		FBgn0037197	CG13239		FBgn0052437	CG32437		FBgn0011284	RpS4
FBgn0011708	Syx5		FBgn0010715			FBgn0054002	CG34002		FBgn0011285	S6kII
FBgn0010497	l(2)01810		FBgn0036607	CG13059		FBgn0036954			FBgn0011289	TfIIA-L
FBgn0032624	CG6304		FBgn0036319	Ent3		FBgn0053796	CG33796		FBgn0011290	Taf12
FBgn0031581	CG10039		FBgn0036934	NPFR76F		FBgn0036659	CG9701		FBgn0011291	Taf11
FBgn0032048	Dh31		FBgn0036505	CG7945		FBgn0036922	CG14182		FBgn0011293	a10
FBgn0028526	CG15293		FBgn0036954			FBgn0035455	CG10862		FBgn0011294	a5
FBgn0005278	Sam-S		FBgn0052234			FBgn0020633	Mcm7		FBgn0011296	l(2)efl
FBgn0053681	CG33681		FBgn0036947	obst-F		FBgn0035202	CG9139		FBgn0011300	babo
FBgn0028375	heix		FBgn0036111	Aps		FBgn0086780			FBgn0011327	Uch-L3
FBgn0051616	His-Psi:CR31616		FBgn0036813	Aut1		FBgn0035388	CG2162		FBgn0011336	OstStt3
FBgn0031431	CG3515		FBgn0035424	CG11505		FBgn0052365	CG32365		FBgn0011361	mtacp1
FBgn0031626	CG15631		FBgn0035845	CG13675		FBgn0053689	CG33689		FBgn0011455	l(3)neo18
FBgn0031601	Dim1		FBgn0052169			FBgn0036767	CG16775		FBgn0011474	pr-set7
FBgn0028490	CG31705		FBgn0036173	CG7394		FBgn0042119	Cpr65Au		FBgn0011476	l(3)neo43
FBgn0014076	Vm32E		FBgn0036165	chrb		FBgn0053290	CG33290		FBgn0011481	Ssdp
FBgn0051786			FBgn0036046	Ilp2		FBgn0029091	CS-2		FBgn0011554	etaTry
FBgn0003922	snRNA:U2:38ABa		FBgn0036789	AlCR2		FBgn0036165	chrb		FBgn0011555	thetaTry
FBgn0032636	CG5043		FBgn0053647	CG33647		FBgn0052100	CG32100		FBgn0011556	zetaTry
FBgn0031453	CG9894		FBgn0052423	shep		FBgn0014362	mub		FBgn0011559	Acp36DE
FBgn0041150	hoe1		FBgn0035612	CG10625		FBgn0036830	CG14077		FBgn0011566	Bzd
FBgn0053928	CG33928		FBgn0036052	CG10809		FBgn0036267			FBgn0011573	Cdc37
FBgn0031803	ppk14		FBgn0036082	CG12362		FBgn0026593	CG5707		FBgn0011586	e(r)
FBgn0011705	rost		FBgn0036851	CG14082		FBgn0020224	Cbl		FBgn0011596	fzo
FBgn0053113	Rtnl1		FBgn0001085	fz		FBgn0036224	Rpt4R		FBgn0011603	ine
FBgn0022069	Nnp-1		FBgn0020640	Lcp65Ae		FBgn0036359	CG14105		FBgn0011606	Klp3A
FBgn0043825	CG18284		FBgn0015806	S6k		FBgn0040322	GNBP2		FBgn0011640	lark
FBgn0040510	ACXA		FBgn0036411	Sox21a		FBgn0005198	gig		FBgn0011653	mas
FBgn0032681	CG10283		FBgn0037207	Mes2		FBgn0036544	CG6114		FBgn0011655	Med
FBgn0031854	TTLL3A		FBgn0053795	CG33795		FBgn0035612	CG10625		FBgn0011659	Mlh1
FBgn0032281	CG17107		FBgn0085269			FBgn0036777	CG7341		FBgn0011668	Mst57Da
FBgn0085409	CG34380		FBgn0035688	CG10289		FBgn0035725	Mis12		FBgn0011669	Mst57Db
FBgn0027568	CG5366		FBgn0036456			FBgn0036952	CG6933		FBgn0011692	pav
FBgn0031474	CG2991		FBgn0035451			FBgn0036424			FBgn0011693	Pdh
FBgn0032036	CG13384		FBgn0052103	CG32103		FBgn0040230	dbo		FBgn0011695	PebIII
FBgn0064159	mir-125		FBgn0036115	CG6327		FBgn0035608	CG10630		FBgn0011701	repo
FBgn0040959	Peritrophin-15a		FBgn0036062	CG6685		FBgn0036742	CG7497		FBgn0011704	RnrS
FBgn0040506	ACXE		FBgn0015657	DnaJ-1		FBgn0052248	CG32248		FBgn0011715	Snr1
FBgn0028410	Pk34A		FBgn0004589	Eig71Eb		FBgn0052441	CG32441		FBgn0011716
FBgn0051728	CG31728		FBgn0001078	ftz-f1		FBgn0036714	CG7692		FBgn0011722	Tig
FBgn0001086	fzy		FBgn0004167	kst		FBgn0035146	CG13893		FBgn0011723	byn
FBgn0000462			FBgn0013717	not		FBgn0037108	CG11306		FBgn0011726	tsr
FBgn0067341	mir-124		FBgn0013997	Nrx-IV		FBgn0058470	CG40470		FBgn0011741	Actr13E
FBgn0031620	CG11929		FBgn0036542	pHCl		FBgn0015283	Pros54		FBgn0011745	Arp87C
FBgn0031627	CG15630		FBgn0040045	CG12460		FBgn0036717	CG13731		FBgn0011746	ana
FBgn0011737	wee		FBgn0052177	CG32177		FBgn0036176	CG7377		FBgn0011754	PhKgamma
FBgn0015031	cype		FBgn0036970	CG6289		FBgn0052106	CG32106		FBgn0011761	dhd
FBgn0053507			FBgn0035622	CG10590		FBgn0037100	capaR		FBgn0011762	DNApol-alpha50
FBgn0032213	CG5390		FBgn0037191	CG14448		FBgn0035450			FBgn0011768	Fdh
FBgn0028545			FBgn0035620	CG5150		FBgn0085480	CG34451		FBgn0011769	Fdxh
FBgn0031801	CG9498		FBgn0014362	mub		FBgn0003943	Ubi-p63E		FBgn0011770	Gip
FBgn0032851	CG13970		FBgn0016694	Pdp1		FBgn0037068	Cpr78Cb		FBgn0011771	Hem
FBgn0002543	lea		FBgn0011706	rpr		FBgn0036066	CG14160		FBgn0011774	Irbp
FBgn0032867	CG15475		FBgn0035694	CG13299		FBgn0020248	stet		FBgn0011785	BRWD3
FBgn0003963	ush		FBgn0052441	CG32441		FBgn0028980	tan		FBgn0011787	mRpL12
FBgn0051634	Oatp26F		FBgn0001224	Hsp23		FBgn0085385	CG34356		FBgn0011802	Gem3
FBgn0086251	del		FBgn0022709	Adk1		FBgn0028380	fal		FBgn0011812	Lcp1Psi
FBgn0024371	E2f2		FBgn0086694	Bre1		FBgn0052363	tRNA:CR32363		FBgn0011823	Pen
FBgn0010265	RpS13		FBgn0035702	CG10147		FBgn0037143	CG7448		FBgn0011824	CG4038
FBgn0010263	Rbp9		FBgn0037106	CG11307		FBgn0053777	CG33777		FBgn0011832	Ser12
FBgn0032066	CG9463		FBgn0085449	CG34420		FBgn0052476	mthl14		FBgn0011836	Taf2
FBgn0031691			FBgn0036176	CG7377		FBgn0036053	iPLA2-VIA		FBgn0011840	tRNA:A:90C
FBgn0031325			FBgn0036462	mRpL39		FBgn0036489	CG7011		FBgn0011844	tRNA:D2:69F
FBgn0052985	CG32985		FBgn0035771	sec63		FBgn0003149	Prm		FBgn0011845	tRNA:D:96A
FBgn0032198	eEF1delta		FBgn0003383	Shab		FBgn0036652	CG13032		FBgn0011848	tRNA:E4:56Fa
FBgn0041245	Gr39b		FBgn0052383	sphinx1		FBgn0037826	CG14689		FBgn0011850	tRNA:E4:56Fc
FBgn0051760	CG31760		FBgn0037042	CG12984		FBgn0039345			FBgn0011851	tRNA:E4:62Aa
FBgn0032522	CG16848		FBgn0035733	CG8641		FBgn0004117	Tm2		FBgn0011852	tRNA:E4:62Ab
FBgn0063449	Uhg2		FBgn0015586	Acp76A		FBgn0053333	CG33333		FBgn0011853	tRNA:E4:62Ac
FBgn0053300	Muc30E		FBgn0015904	ara		FBgn0027049			FBgn0011854	tRNA:E4:62Ad
FBgn0004892	sob		FBgn0035685	CG13297		FBgn0015269	Nf1		FBgn0011855	tRNA:E4:62Ae
FBgn0004872	piwi		FBgn0036390	CG13738		FBgn0002578	m1		FBgn0011858	tRNA:F2:89BC
FBgn0028523	CG5888		FBgn0062463	CR32028		FBgn0053929	CR33929		FBgn0011859	tRNA:G3:22BCa
FBgn0032723	ssp3		FBgn0026432	Grip163		FBgn0037219			FBgn0011860	tRNA:G3:22BCb
FBgn0016698	Ptpa		FBgn0036134	fd68A		FBgn0038354	CG5404		FBgn0011862	tRNA:G3:35Ba
FBgn0053299	CG33299		FBgn0026160	tna		FBgn0039476	CG6271		FBgn0011863	tRNA:G3:35Bb
FBgn0001989	l(2)35Di		FBgn0086690	cp309		FBgn0000166	bcd		FBgn0011864	tRNA:G3:35Bc
FBgn0051644	CG31644		FBgn0016797	fz2		FBgn0037857	CG4683		FBgn0011865	tRNA:G3:35Bd
FBgn0031929	CG18585		FBgn0036759	CG5577		FBgn0038505	CG17283		FBgn0011866	tRNA:G3:35Be
FBgn0031952	cdc14		FBgn0035542	CG11347		FBgn0001234	Hsromega		FBgn0011867	tRNA:G3:53E
FBgn0031718	CG14014		FBgn0052479	CG32479		FBgn0038826	CG17838		FBgn0011869	tRNA:G3:56EFa
FBgn0086707	ncm		FBgn0036410	CG8100		FBgn0020439	fau		FBgn0011870	tRNA:G3:56EFb
FBgn0032956	Cul-2		FBgn0027594	drpr		FBgn0038453	CG10326		FBgn0011871	tRNA:G3:57BCa
FBgn0023388	Dap160		FBgn0021768	nudC		FBgn0038626	CG7691		FBgn0011877	tRNA:HPsi
FBgn0031250	Ent1		FBgn0004635	rho		FBgn0051177			FBgn0011878	tRNA:H:48F
FBgn0000964	tj		FBgn0035128			FBgn0051544	CG31544		FBgn0011879	tRNA:H:56E
FBgn0004374	neb		FBgn0026320	Tom		FBgn0038780	CG5060		FBgn0011880	tRNA:I:42A
FBgn0025777	homer		FBgn0040837	CG8620		FBgn0003060	CG9757		FBgn0011881	tRNA:I:49Fa
FBgn0046834	mir-1		FBgn0036584	CG13054		FBgn0038286	CG6966		FBgn0011882	tRNA:I:49Fb
FBgn0010309	pigeon		FBgn0036770	Prestin		FBgn0015569	alpha-Est10		FBgn0011883	tRNA:I:49Fc
FBgn0014010	Rab5		FBgn0021760	chb		FBgn0037654	CG11983		FBgn0011884	tRNA:I:49Fd
FBgn0032415	rho-6		FBgn0005536	Mbs		FBgn0084022	CG41461		FBgn0011885	tRNA:I:49Fe
FBgn0031925	Cyp4d21		FBgn0036379	bru-3		FBgn0037231	vps24		FBgn0011887	tRNA:K2:42Aa
FBgn0014000	Hf		FBgn0036302	sowah		FBgn0022344	CG10340		FBgn0011888	tRNA:K2:42Ab
FBgn0031907	CG5171		FBgn0040827	CG13315		FBgn0051323	CG31323		FBgn0011889	tRNA:K2:42Ac
FBgn0041248	Gr23a		FBgn0036538	CG15715		FBgn0037498	CG10029		FBgn0011891	tRNA:K2:42Ae
FBgn0031918	CG6055		FBgn0036311	CG17666		FBgn0015270	Orc2		FBgn0011892	tRNA:K2:42Ea
FBgn0031910	CG15818		FBgn0053766	CG33766		FBgn0037560	CR18228		FBgn0011893	tRNA:K2:42Eb
FBgn0014859	Hr38		FBgn0036576	CG5151		FBgn0038798	Or92a		FBgn0011894	tRNA:K2:42Ec
FBgn0021953	Fatp		FBgn0000567	Eip74EF		FBgn0004913	Gnf1		FBgn0011895	tRNA:K2:42Ed
FBgn0032167	CG5853		FBgn0035938	orb2		FBgn0038460	CG18622		FBgn0011896	tRNA:K2:50C
FBgn0000011			FBgn0041094	scyl		FBgn0083946	CG34110		FBgn0011902	tRNA:K5:29A
FBgn0028903	CG13243		FBgn0016940	SmD1		FBgn0039221			FBgn0011904	tRNA:K5:84ABa
FBgn0043854	slam		FBgn0003501	Src64B		FBgn0001149	GstD1		FBgn0011905	tRNA:K5:87BC
FBgn0032283	CG7296		FBgn0010280	Taf4		FBgn0039491	CG6059		FBgn0011906	tRNA:L2:44EF
FBgn0032196	CG5708		FBgn0035608	CG10630		FBgn0011666	msi		FBgn0011909	tRNA:L3:49Fa
FBgn0031729	CG12511		FBgn0037007	CG5059		FBgn0039627	CG11837		FBgn0011910	tRNA:L3:49Fb
FBgn0031893	CG4495		FBgn0000565	Eip71CD		FBgn0039060	CG13836		FBgn0011915	tRNA:M2:48Ba
FBgn0041336	Cyp6t2Psi		FBgn0067718	mir-276a		FBgn0004629	Cys		FBgn0011916	tRNA:M2:48Bb
FBgn0032858	CG10949		FBgn0035375	pgant6		FBgn0038985			FBgn0011921	tRNA:M3:46A
FBgn0031441	CG9962		FBgn0036890	CG9368		FBgn0051036	CG31036		FBgn0011927	tRNA:M3:70Fa
FBgn0032228	CG5367		FBgn0035695	CG10226		FBgn0037974	CG12224		FBgn0011928	tRNA:M3:70Fb
FBgn0032692	CG15161		FBgn0036325	CG10752		FBgn0053334			FBgn0011931	tRNA:N5:42Aa
FBgn0011570	cpb		FBgn0043458	CG12084		FBgn0039719	CG15515		FBgn0011932	tRNA:N5:42Ab
FBgn0032338	CG16854		FBgn0035481	CG12605		FBgn0038921	CG6332		FBgn0011933	tRNA:N5:42Ac
FBgn0021856	l(2)k14505		FBgn0052440	CG32440		FBgn0005642	wdn		FBgn0011934	tRNA:N5:42Ad
FBgn0031500	CG17221		FBgn0084016	CG41453		FBgn0038115	CG7966		FBgn0011935	tRNA:N5:42Ae
FBgn0012036	Aldh		FBgn0035917	Zasp66		FBgn0038846	CG5697		FBgn0011936	tRNA:N5:42Af
FBgn0040723	CG5011		FBgn0037182	CG6838		FBgn0015011	Ahcy89E		FBgn0011937	tRNA:N5:42Ag
FBgn0015623	Cpr		FBgn0037063	CG9391		FBgn0038748	CG12378		FBgn0011938	tRNA:N5:42Ah
FBgn0031472	CG2983		FBgn0036451	CG9425		FBgn0051228	tRNA:CR31228		FBgn0011944	tRNA:P:90Ca
FBgn0032025	CG7778		FBgn0036110	Cpr67Fb		FBgn0045471	Gr92a		FBgn0011945	tRNA:P:90Cb
FBgn0032188	CG13137		FBgn0004373	fwd		FBgn0011670	Mst57Dc		FBgn0011948	tRNA:R:12Ea
FBgn0032285	CG17108		FBgn0014073	Tie		FBgn0015770	MstProx		FBgn0011949	tRNA:R:12Eb
FBgn0032814	CG10366		FBgn0036476	CG6945		FBgn0051354	Hsp70Bbb		FBgn0011950	tRNA:R:12Ec
FBgn0032877	CG2617		FBgn0037143	CG7448		FBgn0038295	Gyc88E		FBgn0011951	tRNA:R:12Ed
FBgn0045038	Proct		FBgn0035985	Cpr67B		FBgn0015622	Cnx99A		FBgn0011952	tRNA:R:12Ee
FBgn0032788	CG13084		FBgn0036518	RhoGAP71E		FBgn0038774	CG5023		FBgn0011953	tRNA:R:12Ef
FBgn0032521	CG7110		FBgn0011206	bol		FBgn0051077	CG31077		FBgn0011954	tRNA:R:19F
FBgn0085396	CG34367		FBgn0037017	CG4074		FBgn0038140	CG8784		FBgn0011955	tRNA:R2:42Aa
FBgn0058176	CG40176		FBgn0000541	E(bx)		FBgn0039308	CG11889		FBgn0011957	tRNA:R2:42Ac
FBgn0051933	CG31933		FBgn0052093	tRNA:CR32093		FBgn0040257	Ugt86Dc		FBgn0011958	tRNA:R2:42Ad
FBgn0031703	CG12512		FBgn0004514	TyrR		FBgn0037964	CG14731		FBgn0011959	tRNA:R2:84Fa
FBgn0031807			FBgn0052242			FBgn0015576	alpha-Est8		FBgn0011960	tRNA:R2:84Fb
FBgn0031606	CG15439		FBgn0054025	CG34025		FBgn0051110			FBgn0011961	tRNA:R2:84Fc
FBgn0032666	CG5758		FBgn0036104	CG6418		FBgn0037590	Or85b		FBgn0011962	tRNA:R2:84Fd
FBgn0031781	Arc-p20		FBgn0035708	CG8398		FBgn0002719	Men		FBgn0011963	tRNA:R2:84Fe
FBgn0032413	CG16997		FBgn0005629	nrm		FBgn0043043	desat2		FBgn0011965	tRNA:R:83AB
FBgn0051683	CG31683		FBgn0052058	Ir67c		FBgn0051304			FBgn0011966	tRNA:R:85Ca
FBgn0015608			FBgn0082949	snoRNA:Me18S-U1356a		FBgn0051531	CG31531		FBgn0011970	tRNA:S2b:86A
FBgn0028854			FBgn0027552	CG10863		FBgn0038868	CG5862		FBgn0011975	tRNA:S4:12Ea
FBgn0032651	Oli		FBgn0036596	CG13045		FBgn0038359	CG5614		FBgn0011976	tRNA:S4:12Eb
FBgn0031990	CG8552		FBgn0052264	CG32264		FBgn0002781	mod(mdg4)		FBgn0011980	tRNA:S774:12Ec
FBgn0032187	CG4839		FBgn0001208	Hn		FBgn0037428	Osi18		FBgn0011981	tRNA:S774:12Ef
FBgn0032504	CG16970		FBgn0086611	Lcp65Ag3		FBgn0051427	CG31427		FBgn0011984	tRNA:S7:23Ea
FBgn0001174	halo		FBgn0029152	Mkrn1		FBgn0039857	RpL6		FBgn0011985	tRNA:S7:23Eb
FBgn0001301	kel		FBgn0029148	NHP2		FBgn0037276	CG17387		FBgn0011986	tRNA:S7:64D
FBgn0032865	CG15477		FBgn0026189	prominin-like		FBgn0086687	desat1		FBgn0011987	tRNA:SeC
FBgn0053125	CG33125		FBgn0085447	sif		FBgn0013995	Calx		FBgn0011993	tRNA:T:90Ca
FBgn0031602	CG15431		FBgn0082945	snoRNA:Me28S-A2634b		FBgn0004862	bap		FBgn0011998	tRNA:V3b:84Da
FBgn0031307	CG4726		FBgn0011509	SrpRbeta		FBgn0038735	CG4662		FBgn0011999	tRNA:V3b:84Db
FBgn0015791	Rab14		FBgn0086785	Vps36		FBgn0037293	CG12007		FBgn0012000	tRNA:V3b:84Dc
FBgn0027052	CHIP		FBgn0036871	CG14096		FBgn0038632	CG14301		FBgn0012003	tRNA:V3b:92Ba
FBgn0031209	Ir21a		FBgn0004865	Eip78C		FBgn0051216	Naam		FBgn0012004	tRNA:V3b:92Bb
FBgn0053319	CR33319		FBgn0035311	CR15821		FBgn0046332	gskt		FBgn0012009	tRNA:V4:70BCa
FBgn0031871	CG10158		FBgn0020386	Pk61C		FBgn0037228	CG1092		FBgn0012010	tRNA:V4:70BCb
FBgn0011829	Ret		FBgn0026179	siz		FBgn0039777	Jon99Fii		FBgn0012011	tRNA:V4:89BC
FBgn0040009	CG17490		FBgn0052425	CG32425		FBgn0013275	Hsp70Aa		FBgn0012016	tRNA:Y1:22Fa
FBgn0083945	CG34109		FBgn0036587	CG4950		FBgn0051497	tRNA:CR31497		FBgn0012017	tRNA:Y1:22Fb
FBgn0085201	CG34172		FBgn0044049	Ilp4		FBgn0024912	agt		FBgn0012018	tRNA:Y1:28C
FBgn0028572	qtc		FBgn0016715	Reg-2		FBgn0038860	CG10825		FBgn0012024	tRNA:Y1:85Aa
FBgn0032022	CG14275		FBgn0084048	CR41184		FBgn0010355	Taf1		FBgn0012025	tRNA:Y1:85Ab
FBgn0031451	CG9961		FBgn0035678	CG10469		FBgn0010774	Aly		FBgn0012026	tRNA:Y1:85Ac
FBgn0032181	CG13133		FBgn0036337	CG11255		FBgn0005777	PpD3		FBgn0012027	tRNA:Y1:85Ad
FBgn0051847			FBgn0036143	CG14142		FBgn0003358	Jon99Ci		FBgn0012028	tRNA:Y1:85Ae
FBgn0053923	CG33923		FBgn0052461	CG32461		FBgn0039071	CG4434		FBgn0012034	AcCoAS
FBgn0020305	dbe		FBgn0085480	CG34451		FBgn0038511	CG5873		FBgn0012049	BtbVII
FBgn0028538	sec71		FBgn0004396	CrebA		FBgn0051014	PH4alphaSG1		FBgn0012058	Cdc27
FBgn0031769	CG9135		FBgn0027593			FBgn0038238	CG14854		FBgn0012066	DNApol-delta
FBgn0032472	CG9928		FBgn0020251	sfl		FBgn0037520	CG18268		FBgn0013269	FK506-bp1
FBgn0026391	Or33b		FBgn0036340	SRm160		FBgn0037607	CG8036		FBgn0013272	Gp150
FBgn0032096	Or30a		FBgn0086680	vvl		FBgn0037220	CG14641		FBgn0013300	Mst35Ba
FBgn0032175	CG13131		FBgn0058298	CG40298		FBgn0038156	CG14372		FBgn0013305	Nmda1
FBgn0003231	ref(2)P		FBgn0036746	TORC		FBgn0038000	CG10014		FBgn0013308	Odc2
FBgn0032372	CG4988		FBgn0036519	CG7650		FBgn0026616	alpha-Man-IIb		FBgn0013323	Ptth
FBgn0024291	Sir2		FBgn0035434	dro5		FBgn0037832	CG14686		FBgn0013325	RpL11
FBgn0031619	CG3355		FBgn0020300	gk		FBgn0037440	CG1041		FBgn0013342	n-syb
FBgn0020240	Mcr		FBgn0044028	Notum		FBgn0038888	CheB93a		FBgn0013343	Syx1A
FBgn0032884	Pomp		FBgn0035553	CG13722		FBgn0051482	CG31482		FBgn0013347	TfIIA-S
FBgn0024290	Slob		FBgn0052333	CG32333		FBgn0039827	CG1544		FBgn0013432	bcn92
FBgn0085427	CG34398		FBgn0037164	CG11438		FBgn0037309	CR31541		FBgn0013435	cdc2rk
FBgn0021944	Coprox		FBgn0004880	scrt		FBgn0003339	Scr		FBgn0013442	fos28F
FBgn0032947			FBgn0036787	CG4306		FBgn0038279	CG3837		FBgn0013531	MED20
FBgn0051862	CG31862		FBgn0035621	CG10591		FBgn0038294	Mf		FBgn0013548	l(2)dtl
FBgn0028569	robl37BC		FBgn0015025	CkIIalpha-i1		FBgn0014141	cher		FBgn0013672	mt:ATPase6
FBgn0032727	CG10623		FBgn0086706	pix		FBgn0012002	tRNA:V3b:90BC		FBgn0013673	mt:ATPase8
FBgn0051638	CG31638		FBgn0035710	SP1173		FBgn0038890	CG7956		FBgn0013674	mt:CoI
FBgn0084000	CG41433		FBgn0000258	CkIIalpha		FBgn0051262	CG31262		FBgn0013675	mt:CoII
FBgn0032857	CG10947		FBgn0028978	trbl		FBgn0038659	endoA		FBgn0013676	mt:CoIII
FBgn0032054	CG13090		FBgn0036226	CG7252		FBgn0044812	TotC		FBgn0013678	mt:Cyt-b
FBgn0028675	Sur		FBgn0035428	CG14960		FBgn0013948	Eip93F		FBgn0013679	mt:ND1
FBgn0032203			FBgn0036767	CG16775		FBgn0037388	CG14676		FBgn0013680	mt:ND2
FBgn0040508	ACXC		FBgn0052092			FBgn0038248	CG7886		FBgn0013681	mt:ND3
FBgn0000250	cact		FBgn0036398	CG9007		FBgn0003013			FBgn0013682	mt:ND4
FBgn0025678	CaBP1		FBgn0036108	Cpr67Fa1		FBgn0038957	CG7059		FBgn0013683	mt:ND4L
FBgn0032856	CG16798		FBgn0066365	dyl		FBgn0039313	CG11892		FBgn0013684	mt:ND5
FBgn0004567	slp2		FBgn0004590	Eig71Ec		FBgn0039177	CG13611		FBgn0013685	mt:ND6
FBgn0000061	al		FBgn0027786	Mtch		FBgn0039172	Spase22-23		FBgn0013686	mt:lrRNA
FBgn0002525	Lam		FBgn0035895	Unr		FBgn0012344	Dh		FBgn0013688	mt:srRNA
FBgn0031903	Wnt10		FBgn0035376	CG2083		FBgn0038481	CG17475		FBgn0013689	mt:tRNA:A
FBgn0031950	Herp		FBgn0036043	CG8177		FBgn0051464	CG31464		FBgn0013690	mt:tRNA:C
FBgn0032005	Snx6		FBgn0035282	CG13936		FBgn0038433			FBgn0013691	mt:tRNA:D
FBgn0032330	Samuel		FBgn0036459	CG3349		FBgn0038080	CG12279		FBgn0013692	mt:tRNA:E
FBgn0045842	yuri		FBgn0035903	CG6765		FBgn0037328	RpL35A		FBgn0013693	mt:tRNA:F
FBgn0041183	TepI		FBgn0035511	Cpr64Ab		FBgn0038589	CG18598		FBgn0013694	mt:tRNA:G
FBgn0032649	CG15145		FBgn0001256	ImpL1		FBgn0038818	Nep4		FBgn0013695	mt:tRNA:H
FBgn0032929	Mcm10		FBgn0052102	CG32102		FBgn0051424	Ir94b		FBgn0013696	mt:tRNA:I
FBgn0031692	TpnC25D		FBgn0052155	CG32155		FBgn0051495	CG31495		FBgn0013697	mt:tRNA:K
FBgn0031923	CG13791		FBgn0010352	Nc73EF		FBgn0026417	Hus1-like		FBgn0013698	mt:tRNA:L:CUN
FBgn0032026	CG7627		FBgn0036279	Ncc69		FBgn0037463	djl		FBgn0013699	mt:tRNA:L:UUR
FBgn0028950	CG15255		FBgn0035101	p130CAS		FBgn0051203			FBgn0013700	mt:tRNA:M
FBgn0031800	CG9497		FBgn0037133	CG7370		FBgn0026620	tacc		FBgn0013701	mt:tRNA:N
FBgn0015035	Cyp4e3		FBgn0052480	tRNA:CR32480		FBgn0037835	CG14687		FBgn0013702	mt:tRNA:P
FBgn0031322	CG5001		FBgn0082598	akirin		FBgn0026164	tRNA:K5:84ABb		FBgn0013703	mt:tRNA:Q
FBgn0031850	Tsp		FBgn0036068	CG6640		FBgn0051122	CG31122		FBgn0013704	mt:tRNA:R
FBgn0032222	CG5037		FBgn0052393	dikar		FBgn0038005	Cyp313a5		FBgn0013705	mt:tRNA:S:AGY
FBgn0051603	tRNA:CR31603		FBgn0014851	Eig71Ek		FBgn0037683	CG18473		FBgn0013706	mt:tRNA:S:UCN
FBgn0045501	Gr22a		FBgn0010825	Gug		FBgn0038357	CG5623		FBgn0013707	mt:tRNA:T
FBgn0032416	Gr33a		FBgn0026208	mbf1		FBgn0054053	CG34053		FBgn0013708	mt:tRNA:V
FBgn0032833	CG10664		FBgn0028663	VhaM9.7-2		FBgn0037989	CG14741		FBgn0013709	mt:tRNA:W
FBgn0025697	santa-maria		FBgn0053687	CG33687		FBgn0039482	CG14258		FBgn0013710	mt:tRNA:Y
FBgn0031443	Prosbeta4R2		FBgn0036289	CG10657		FBgn0051288	CG31288		FBgn0013720	pck
FBgn0031345	CG18132		FBgn0027615	CG6404		FBgn0038784	CG4362		FBgn0013745	Acp98AB
FBgn0026397	Or22b		FBgn0040833	CG7498		FBgn0010750	atms		FBgn0013746	alien
FBgn0031412	CG16995		FBgn0036389	ssp2		FBgn0013743			FBgn0013750	Arf51F
FBgn0031707	CG14020		FBgn0004390	Gap1		FBgn0086736	GckIII		FBgn0013753	Bgb
FBgn0031919			FBgn0052227	gogo		FBgn0037513	pyd3		FBgn0013755	Bro
FBgn0032109	CG17005		FBgn0026409	Mpcp		FBgn0037224	TwdlF		FBgn0013756	Mtor
FBgn0041103	nht		FBgn0035382	Or63a		FBgn0051249	CG31249		FBgn0013762	Cdk5
FBgn0051822	CG31822		FBgn0036188	CG7339		FBgn0053337	CG33337		FBgn0013763	Chit
FBgn0032588	CG5968		FBgn0010424	TpnC73F		FBgn0038151	yellow-e2		FBgn0013764	Chi
FBgn0032881	CG9319		FBgn0053689	CG33689		FBgn0013759	Caki		FBgn0013767	Crz
FBgn0031935	CG13793		FBgn0036936	CG14185		FBgn0015520	nonA-l		FBgn0013770	Cp1
FBgn0028987	Spn2		FBgn0052107	CG32107		FBgn0039325	CG10560		FBgn0013773	Cyp6a22
FBgn0053510	CG33510		FBgn0047178	CG32147		FBgn0037449	CG15185		FBgn0013809	Dhc16F
FBgn0051601	CG31601		FBgn0027569	CG7207		FBgn0039529	CG5612		FBgn0013810	Dhc36C
FBgn0032225	CG5022		FBgn0036663	CG9674		FBgn0051333	tRNA:CR31333		FBgn0013811	Dhc62B
FBgn0032029	CG17292		FBgn0015218	eIF-4E		FBgn0038680	Cyp12a5		FBgn0013812	Dhc93AB
FBgn0003187	qua		FBgn0004588	Eig71Ea		FBgn0053658	CG33658		FBgn0013813	Dhc98D
FBgn0011703	RnrL		FBgn0011591	fng		FBgn0051556	CG31556		FBgn0013949	Ela
FBgn0032223	GATAd		FBgn0003997	W		FBgn0039312	CG10514		FBgn0013954	FK506-bp2
FBgn0031649	hoe2		FBgn0086254	CG6084		FBgn0038653	CG18208		FBgn0013955	PR2
FBgn0028880	CG15256		FBgn0010762	simj		FBgn0015790	Rab11		FBgn0013969
FBgn0086442	mib2		FBgn0052451	SPoCk		FBgn0003717	Tl		FBgn0013972	Gycalpha99B
FBgn0051690	CG31690		FBgn0036044	CG14168		FBgn0051342	CG31342		FBgn0013981	His4r
FBgn0031904	CG5149		FBgn0036935	CG14186		FBgn0004183	snRNA:U1:82Eb		FBgn0013983	imd
FBgn0001942	eIF-4a		FBgn0036815	HipHop		FBgn0039484			FBgn0013987	MAPk-Ak2
FBgn0051631	tRNA:CR31631		FBgn0014848	Eig71Eh		FBgn0037536	CG2698		FBgn0013998	Nsf2
FBgn0032405	CG14946		FBgn0053171			FBgn0066101	LpR1		FBgn0014002	Pdi
FBgn0051813	CG31813		FBgn0053289	CG33289		FBgn0051268	CG31268		FBgn0014006	Pk92B
FBgn0000307	chif		FBgn0004574	Rop		FBgn0039352	RASSF8		FBgn0014011	Rac2
FBgn0040989	CG5693		FBgn0035625	Blimp-1		FBgn0084029	CG41468		FBgn0014018	Rel
FBgn0032948			FBgn0052373	CG32373		FBgn0039319	CG13659		FBgn0014019	Rh5
FBgn0011202	dia		FBgn0052214	CG32214		FBgn0039523	CG12885		FBgn0014023	Rlc1
FBgn0031393	CG15382		FBgn0052308			FBgn0013276	Hsp70Ab		FBgn0014024	Rnp4F
FBgn0045495	Gr28b		FBgn0036152	CG6175		FBgn0013278	Hsp70Bb		FBgn0014026	RpL7A
FBgn0027885	Aac11		FBgn0067689	mir-315		FBgn0013277	Hsp70Ba		FBgn0014028	SdhB
FBgn0026438	Eaat2		FBgn0026263	bip1		FBgn0038293	CG6904		FBgn0014029	40423
FBgn0085188	CG34159		FBgn0035671			FBgn0015279	Pi3K92E		FBgn0014031	Spat
FBgn0040984	CG4440		FBgn0002778	mnd		FBgn0051536	Cdep		FBgn0014032	Sptr
FBgn0032609	CG13280		FBgn0037110	ORMDL		FBgn0038859	Obp93a		FBgn0014033	Sr-CI
FBgn0061209	His2B:CG17949		FBgn0036577	CG13073		FBgn0029176	Ef1gamma		FBgn0014037	Su(Tpl)
FBgn0014906	Hydr2		FBgn0036391	CG17364		FBgn0038832	CG15695		FBgn0014075	Ugt
FBgn0031829	osm-6		FBgn0036704	CG6497		FBgn0037535	CG14463		FBgn0014092	CG4278
FBgn0000308	chic		FBgn0035864			FBgn0037700	CG8149		FBgn0014127	barr
FBgn0031288	CG13949		FBgn0035676	CG6619		FBgn0037314			FBgn0014179	gcm
FBgn0024352	Hop		FBgn0036862	CG9619		FBgn0038542	CG7431		FBgn0014189	Hel25E
FBgn0053128	CG33128		FBgn0024150	Ac78C		FBgn0038887	CG7907		FBgn0014269	prod
FBgn0032230	lft		FBgn0036465	Rpn12R		FBgn0038984	CG5315		FBgn0014340	mof
FBgn0031332	CG5556		FBgn0040828	CG13306		FBgn0054041	CG34041		FBgn0014342	mia
FBgn0032341	Reps		FBgn0036479	CG13458		FBgn0038986	CG5278		FBgn0014366	noi
FBgn0032444	CG5525		FBgn0042137	CG18814		FBgn0015577	alpha-Est9		FBgn0014368	nol
FBgn0032090	CG9582		FBgn0052085	CG32085		FBgn0039863	CG1815		FBgn0014395	tilB
FBgn0020545	kraken		FBgn0036842	CG3797		FBgn0015008	Actn3		FBgn0014411	Vps26
FBgn0046212	CG15841		FBgn0037188	CG7369		FBgn0010768	sqz		FBgn0014417	CG13397
FBgn0032485	CG9426		FBgn0035711	CG8519		FBgn0039718	CG15517		FBgn0014427	CG11899
FBgn0051821	CG31821		FBgn0011577	dally		FBgn0039232	CG13636		FBgn0014454	Acp1
FBgn0032885			FBgn0000451	ect		FBgn0041229	Gr93a		FBgn0014462
FBgn0042188			FBgn0010223	Galpha73B		FBgn0038461	CG3678		FBgn0014464	Cp7Fa
FBgn0031208	CG11023		FBgn0004428	LysE		FBgn0037514	CG10919		FBgn0014465	Cp7Fb
FBgn0028894	CG5869		FBgn0036732	Oatp74D		FBgn0010808	l(3)03670		FBgn0014466	Cp7Fc
FBgn0010288	Uch		FBgn0040296	Ocho		FBgn0051226	CG31226		FBgn0014467	CrebB-17A
FBgn0031730	CG7236		FBgn0035975	PGRP-LA		FBgn0038891	CG15499		FBgn0014849	Eig71Ei
FBgn0085476	CG34447		FBgn0024939			FBgn0037773	CG5359		FBgn0014850	Eig71Ej
FBgn0031562	CG3604		FBgn0003388	shd		FBgn0037806	CG11872		FBgn0014857	His3.3A
FBgn0051702	CG31702		FBgn0052173	tRNA:CR32173		FBgn0004118	nAcRbeta-96A		FBgn0014861	Mcm2
FBgn0031430	CG3528		FBgn0035756	unc-13-4A		FBgn0038412	Zip3		FBgn0014863	Mlp84B
FBgn0031745	CG8965		FBgn0045770	CG32063		FBgn0040283	SMC1		FBgn0014868	Ost48
FBgn0003151			FBgn0013799	Deaf1		FBgn0053096	CG33096		FBgn0014869	Pglym78
FBgn0028876			FBgn0035355	CG16985		FBgn0038685	CG14282		FBgn0014877	Roe1
FBgn0028932	CG16890		FBgn0035642	CG18586		FBgn0012001	tRNA:V3b:84Dd		FBgn0014879	Set
FBgn0004837	Su(H)		FBgn0052390			FBgn0003885	alphaTub84D		FBgn0014903	CG14630
FBgn0002524	lace		FBgn0037028	CG3618		FBgn0028662	VhaPPA1-1		FBgn0014930	CG2846
FBgn0086657	ik2		FBgn0036937	Ir76b		FBgn0053110	CG33110		FBgn0014949	btn
FBgn0051700	CR31700		FBgn0000411	D		FBgn0039296	CG10420		FBgn0015000	betaggt-I
FBgn0032080	CG9525		FBgn0036369	CG10089		FBgn0086476			FBgn0015001	iotaTry
FBgn0027559	CG3975		FBgn0035743	CG15829		FBgn0003890	betaTub97EF		FBgn0015014	tgo
FBgn0003935	snRNA:U5:34A		FBgn0035385	FR		FBgn0024289	Sodh-1		FBgn0015019	Cctgamma
FBgn0031464	Duox		FBgn0038127	CG8476		FBgn0025865	Cortactin		FBgn0015034	Cyp4e1
FBgn0051673	CG31673		FBgn0027595			FBgn0053698			FBgn0015036	Cyp4ae1
FBgn0032506	CG9395		FBgn0038980	oa2		FBgn0038346	CG14872		FBgn0015037	Cyp4p1
FBgn0031752	CG9044		FBgn0001234	Hsromega		FBgn0028968	gammaCop		FBgn0015038	Cyp9b1
FBgn0031558	CG16704		FBgn0037290	CG1124		FBgn0011971	tRNA:S2b:88A		FBgn0015039	Cyp9b2
FBgn0053543	CG33543		FBgn0003499	sr		FBgn0051579	tRNA:CR31579		FBgn0015040	Cyp9c1
FBgn0032340	Ge-1		FBgn0051191	CG31191		FBgn0051219	CG31219		FBgn0015075	Ddx1
FBgn0032374	CG14931		FBgn0038679	CG6040		FBgn0011994	tRNA:T:90Cb		FBgn0015129	DopR2
FBgn0032489	CG15480		FBgn0037840			FBgn0037516	CG11286		FBgn0015230	Glut3
FBgn0031522	CG3285		FBgn0037482	CG10055		FBgn0037399	Or83c		FBgn0015234
FBgn0031880	CG13776		FBgn0051493	CG31493		FBgn0037429	Osi19		FBgn0015240	Hr96
FBgn0086896	d		FBgn0051523	CG31523		FBgn0037625	CG11768		FBgn0015245	Hsp60
FBgn0032170	CG4658		FBgn0037676	CG8861		FBgn0038790	MtnC		FBgn0015247	Iap2
FBgn0031461	daw		FBgn0001219	Hsc70-4		FBgn0002921	Atpalpha		FBgn0015268	Nap1
FBgn0031696	Bub1		FBgn0026620	tacc		FBgn0051510	CG31510		FBgn0015271	Orc5
FBgn0054010	CG34010		FBgn0037442	CG10277		FBgn0039297	CG11852		FBgn0015277	Pi3K59F
FBgn0031856	CG11322		FBgn0037975	CG3397		FBgn0051087	CG31087		FBgn0015282	Pros26.4
FBgn0011272	RpL13		FBgn0037232	CG9791		FBgn0037506	CG1287		FBgn0015288	RpL22
FBgn0040994	CG17567		FBgn0037954			FBgn0038129	CG8449		FBgn0015295	shark
FBgn0032233	dpr19		FBgn0003093	Pkc98E		FBgn0004622	Takr99D		FBgn0015296	Shc
FBgn0051680	CG31680		FBgn0003944	Ubx		FBgn0037780	CG3925		FBgn0015298	Srp19
FBgn0040998	CG11019		FBgn0004783	Ccp84Aa		FBgn0039438	TwdlO		FBgn0015299	Ssb-c31a
FBgn0016075	vkg		FBgn0037255	Fip1		FBgn0037327	PEK		FBgn0015300	Ssl
FBgn0031879	uif		FBgn0001235	hth		FBgn0051383	tRNA:CR31383		FBgn0015316	Try29F
FBgn0031816	CG16947		FBgn0011281	Pbprp3		FBgn0037801	CG3999		FBgn0015321	UbcD4
FBgn0032897	CG9336		FBgn0039200	CG13616		FBgn0038415	CG17929		FBgn0015331	abs
FBgn0051742	CG31742		FBgn0051423	Ir94c		FBgn0040080	raps		FBgn0015336	CG15865
FBgn0051668	CG31668		FBgn0011581	Dms		FBgn0037746	CG8478		FBgn0015351	CG14906
FBgn0031267	Ipk2		FBgn0024242			FBgn0019985	mGluRA		FBgn0015359	CG2034
FBgn0067312	CheB38a		FBgn0004876	cdi		FBgn0039889	CG2219		FBgn0015360	oxt
FBgn0051693	CG31693		FBgn0000340			FBgn0011642	Zyx102EF		FBgn0015372	chrw
FBgn0028519	CG4500		FBgn0038282	dpr9		FBgn0067895	Mitf		FBgn0015374	crl
FBgn0051826	CG31826		FBgn0015541	sda		FBgn0052850	CG32850		FBgn0015376	cutlet
FBgn0020622	Pi3K21B		FBgn0039832	CG15563		FBgn0053521			FBgn0015379	dod
FBgn0000559	Ef2b		FBgn0038649	CG7718		FBgn0024913	Actbeta		FBgn0015381	dsf
FBgn0027363	Stam		FBgn0028662	VhaPPA1-1		FBgn0040324	Ephrin		FBgn0015391	glu
FBgn0010612	l(2)06225		FBgn0038832	CG15695		FBgn0025741	plexA		FBgn0015393	hoip
FBgn0040509	ACXB		FBgn0037326	CG14669		FBgn0025740	plexB		FBgn0015402	ksr
FBgn0032494	CG5945		FBgn0051367			FBgn0051997	CG31997		FBgn0015477	Rme-8
FBgn0026760	Tehao		FBgn0052945	CG32945		FBgn0039896	yellow-h		FBgn0015509	lin19
FBgn0000442	Pkg21D		FBgn0085413	CG34384		FBgn0027101	Dyrk3		FBgn0015521	oho23B
FBgn0032115	CG4438		FBgn0039858	CycG		FBgn0026199	myoglianin		FBgn0015522	olf186-M
FBgn0025595	GRHR		FBgn0013984	InR		FBgn0052000	CG32000		FBgn0015527	pen
FBgn0002527			FBgn0022349	CG1910		FBgn0039904	Hcf		FBgn0015543	snoRNA:Me28S-A1322
FBgn0005776			FBgn0051216	Naam		FBgn0039928	cals		FBgn0015544	spag
FBgn0005672	spi		FBgn0038874	ETHR		FBgn0039932	CG11093		FBgn0015546	spel1
FBgn0015808	ScpX		FBgn0011253			FBgn0016126	CaMKI		FBgn0015553	tos
FBgn0026756	Ugt37a1		FBgn0000015	Abd-B		FBgn0019650	toy		FBgn0015558	tty
FBgn0045499	Gr22c		FBgn0039240	CG3744		FBgn0011747	Ank		FBgn0015562	veg
FBgn0020376	Sr-CIII		FBgn0037891	CG5214		FBgn0005558	ey		FBgn0015565	yin
FBgn0053482			FBgn0038244	CG7987		FBgn0053653	Caps		FBgn0015567	alpha-Adaptin
FBgn0027611	CG6206		FBgn0037726	CG9492		FBgn0004859	ci		FBgn0015570	alpha-Est2
FBgn0032369	CG6614		FBgn0000659	fkh		FBgn0051992	gw		FBgn0015571	alpha-Est3
FBgn0031722	CG14011		FBgn0038755	Hs6st		FBgn0085432	pan		FBgn0015572	alpha-Est4
FBgn0031817	CG9531		FBgn0082182	mir-10S		FBgn0039924	CG17471		FBgn0015573
FBgn0032240	CG17768		FBgn0038419	CG14879		FBgn0039890	CG2316		FBgn0015574	alpha-Est6
FBgn0067722	mir-263a		FBgn0037277			FBgn0025704			FBgn0015582	dare
FBgn0031258	CG4297		FBgn0051146	CG31146		FBgn0039900	Syt7		FBgn0015583	Acp29AB
FBgn0031913	CG5958		FBgn0051482	CG31482		FBgn0039916	CG9935		FBgn0015584	Acp53Ea
FBgn0085191	CG34162		FBgn0053095	CG33095		FBgn0039902	CG2177		FBgn0015585	Acp63F
FBgn0034841	CG13541		FBgn0039075	CG4393		FBgn0052016	CG32016		FBgn0015589	Apc
FBgn0013988	Strn-Mlck		FBgn0037696	CG9362		FBgn0024728	Slip1		FBgn0015591	Ast
FBgn0004833			FBgn0038827	Fancd2		FBgn0052009	CR32009		FBgn0015602	BEAF-32
FBgn0053988	CG33988		FBgn0003507	srp		FBgn0053978	CG33978		FBgn0015610	Caf1
FBgn0040002	CG17683		FBgn0053207	pxb		FBgn0026777	Rad23		FBgn0015614	CanB2
FBgn0033000	CG14464		FBgn0051176	CG31176		FBgn0039909	CG1970		FBgn0015615	Cap
FBgn0000633	fas		FBgn0054053	CG34053		FBgn0051998	CG31998		FBgn0015617	Cdk7
FBgn0033127	Tsp42Ef		FBgn0083958			FBgn0016724			FBgn0015618	Cdk8
FBgn0032997	CG17486		FBgn0083963	CG34127		FBgn0039925	Kif3C		FBgn0015621	Clp
FBgn0053554	Nipped-A		FBgn0038887	CG7907		FBgn0052006	CG32006		FBgn0015625	CycB3
FBgn0005613	Sox15		FBgn0010399	Nmdar1		FBgn0013749	Arf102F		FBgn0015663	Dot
FBgn0040849	Ir41a		FBgn0039645	CG11898		FBgn0005666	bt		FBgn0015664	Dref
FBgn0033233	Kdm4A		FBgn0039315	CG13658		FBgn0025936	Eph		FBgn0015714	Cyp6a17
FBgn0053960	CG33960		FBgn0037420	CG15597		FBgn0053797	CG33797		FBgn0015737	Hmu
FBgn0034775			FBgn0051446	CG31446		FBgn0039936	CG11148		FBgn0015756	RpL9
FBgn0033124	Tsp42Ec		FBgn0038388	CG4287		FBgn0004624	CaMKII		FBgn0015765	Mpk2
FBgn0033092	CG9422		FBgn0027497	Madm		FBgn0039915	CG1732		FBgn0015781	P5cr
FBgn0000546	EcR		FBgn0002772	Mlc1		FBgn0039897	CG1674		FBgn0015789	Rab10
FBgn0050438	CG30438		FBgn0003177	pyd		FBgn0002521	pho		FBgn0015793	Rab-RP3
FBgn0015587			FBgn0038873	CG5892		FBgn0023213	eIF4G		FBgn0015794	Rab-RP4
FBgn0026238	gus		FBgn0004889	tws		FBgn0031183	CG14621		FBgn0015795	Rab7
FBgn0033207	CG12826		FBgn0013743			FBgn0020508	Ag5r2		FBgn0015797	Rab6
FBgn0033495	CG12214		FBgn0005632	faf		FBgn0031178	CG10918		FBgn0015799	Rbf
FBgn0000448	Hr46		FBgn0067407	Or98P		FBgn0052511	CG32511		FBgn0015801	Reg-5
FBgn0035094	CG9380		FBgn0037427	Osi17		FBgn0011834	Ser6		FBgn0015805	Rpd3
FBgn0033005	CG3107		FBgn0005671	Vha55		FBgn0031197	CG17601		FBgn0015816	Slh
FBgn0085421	Epac		FBgn0038090	CG10909		FBgn0030357	Sclp		FBgn0015818	Spx
FBgn0034005	alphaPS4		FBgn0038202	CG12402		FBgn0052767	CG32767		FBgn0015828	TfIIEalpha
FBgn0010482	l(2)01289		FBgn0037220	CG14641		FBgn0030532	CG11071		FBgn0015829	TfIIEbeta
FBgn0013467	igl		FBgn0037698	CG16779		FBgn0083994	CG41352		FBgn0015831	Rtnl2
FBgn0033434	CG1902		FBgn0038826	CG17838		FBgn0000319	Chc		FBgn0015834	Trip1
FBgn0026193			FBgn0039466	CG5521		FBgn0030309	CG1572		FBgn0015844
FBgn0033818	CG4712		FBgn0037249	eIF3-S10		FBgn0065032	Arpc3B		FBgn0015905	ast
FBgn0033873	CG6337		FBgn0037328	RpL35A		FBgn0025836	RhoGAP1A		FBgn0015924	crq
FBgn0011589	elk		FBgn0027508	tankyrase		FBgn0014391	sun		FBgn0015925	csul
FBgn0033073	bin3		FBgn0039084	CG10175		FBgn0023216	Parg		FBgn0015926	dah
FBgn0003254	rib		FBgn0039633	CG11873		FBgn0030018	slpr		FBgn0015929	dpa
FBgn0005586	Rab3		FBgn0037988	CG14740		FBgn0030352	CG15738		FBgn0015933
FBgn0033159	Dscam		FBgn0037435	CG18048		FBgn0026086	Adar		FBgn0016013	Faa
FBgn0033936	CG17386		FBgn0051304			FBgn0001092	Gapdh2		FBgn0016032	lbm
FBgn0033520	Prx2540-1		FBgn0038715	CG7333		FBgn0029733	CG6927		FBgn0016036	mei-P22
FBgn0021795	Tapdelta		FBgn0011224	heph		FBgn0030724	Nipsnap		FBgn0016038	mod(r)
FBgn0004603	Src42A		FBgn0038484	CG5246		FBgn0029690	CG6414		FBgn0016047	nompA
FBgn0004586			FBgn0010173	RpA-70		FBgn0003933	snRNA:U5:14B		FBgn0016053	pgc
FBgn0013733	shot		FBgn0013759	Caki		FBgn0030387			FBgn0016054	phr6-4
FBgn0000289	cg		FBgn0037493	CG10032		FBgn0004456	mew		FBgn0016061	side
FBgn0040765	luna		FBgn0037800	CG3996		FBgn0031010	CG8028		FBgn0016078	wun
FBgn0050015	CG30015		FBgn0003205	Ras85D		FBgn0030275			FBgn0016119	ATPsyn-Cf6
FBgn0082950	snoRNA:Me18S-G1952		FBgn0038661			FBgn0040651	CG15458		FBgn0016123	Aph-4
FBgn0040734	CG15065		FBgn0038468	CG5225		FBgn0030358	CG10362		FBgn0016641	PTP-ER
FBgn0004919	gol		FBgn0038241	CG8087		FBgn0040390	CG14047		FBgn0016650	Fsh
FBgn0026401	Nipped-B		FBgn0039282	Bili		FBgn0028583	lcs		FBgn0016672	Ipp
FBgn0039994	CG17082		FBgn0038450	CG17560		FBgn0030820			FBgn0016675	Lectin-galC1
FBgn0011286	Rya-r44F		FBgn0027866	CG9776		FBgn0016976	stnA		FBgn0016685	Nlp
FBgn0084013	CG41449		FBgn0051361	dpr17		FBgn0045073	Stim		FBgn0016691	Oscp
FBgn0040674	CG9445		FBgn0024326	Mkk4		FBgn0029815	CG11462		FBgn0016693	Past1
FBgn0050009	CR30009		FBgn0002781	mod(mdg4)		FBgn0029643	CG14420		FBgn0016696	Pitslre
FBgn0040764	CG13230		FBgn0039883	RhoGAP100F		FBgn0031034	CG14205		FBgn0016697	Prosalpha5
FBgn0033763	CG8646		FBgn0004190	snRNA:U6:96Ac		FBgn0030809	CG9086		FBgn0016700	Rab1
FBgn0032999			FBgn0011739	wts		FBgn0041109			FBgn0016701	Rab4
FBgn0085255			FBgn0003885	alphaTub84D		FBgn0031138	CG11229		FBgn0016726	RpL29
FBgn0050018	mthl13		FBgn0040237	bor		FBgn0004446			FBgn0016754	sba
FBgn0050437			FBgn0037443	CG1021		FBgn0030166	CG15251		FBgn0016762	angel
FBgn0034010	CG8157		FBgn0038157	CG12538		FBgn0052521	CG32521		FBgn0016794	dos
FBgn0045800	Uhg1		FBgn0037282	CG14657		FBgn0017418	ari-1		FBgn0016970	l(2)k10201
FBgn0004873	hts		FBgn0053330	CG33330		FBgn0052598	CG32598		FBgn0016974	swaPsi
FBgn0003435	sm		FBgn0039510	CG3339		FBgn0030509	CG11162		FBgn0016978	snRNP-U1-70K
FBgn0033075	Pld		FBgn0038145	Droj2		FBgn0029999	CG1575		FBgn0016983	smid
FBgn0050361	mtt		FBgn0010051	Itp-r83A		FBgn0030399	CG15729		FBgn0016984	sktl
FBgn0053472			FBgn0040206	krz		FBgn0030542	CG12481		FBgn0017429	CG5989
FBgn0053528			FBgn0053324	CG33324		FBgn0029639	CG14419		FBgn0017430	Nelf-E
FBgn0033872	CG6329		FBgn0037804	CG11870		FBgn0030221	Rab9Db		FBgn0017448	CG2187
FBgn0028956	mthl3		FBgn0041605	cpx		FBgn0053668	CG33668		FBgn0017453	Zn72D
FBgn0050316	tRNA:CR30316		FBgn0015011	Ahcy89E		FBgn0052643	CG32643		FBgn0017457	U2af38
FBgn0015371	chn		FBgn0039303	CG11857		FBgn0053665	CG33665		FBgn0017482	T3dh
FBgn0015949	hrg		FBgn0038833	CG15696		FBgn0052600	dpr8		FBgn0017539
FBgn0034480	CG16898		FBgn0051561	Osi16		FBgn0030746	CG9981		FBgn0017556	Pros28.1B
FBgn0022288	l(2)09851		FBgn0027865	Tsp96F		FBgn0011576	Cyp4d2		FBgn0017557	Pros28.1A
FBgn0050497	CG30497		FBgn0005674	Aats-glupro		FBgn0030710	CG8924		FBgn0017558	Pdk
FBgn0033870			FBgn0051556	CG31556		FBgn0052626	CG32626		FBgn0017561	Ork1
FBgn0040505	Alk		FBgn0039326	CG10562		FBgn0086778	gfA		FBgn0017567	ND23
FBgn0034737	CG11362		FBgn0037516	CG11286		FBgn0003380	Sh		FBgn0017572	Mo25
FBgn0050010	CG30010		FBgn0039638	dgt6		FBgn0031030	Tao-1		FBgn0017578	Max
FBgn0033249	CG11191		FBgn0039209	CG13624		FBgn0030098	CG12057		FBgn0017579	RpL14
FBgn0025832	Fen1		FBgn0037336	CG2519		FBgn0030499	CG11178		FBgn0019624	CoVa
FBgn0034500	CG11200		FBgn0051302	CG31302		FBgn0030137	CG15317		FBgn0019637	Atu
FBgn0050395	CG30395		FBgn0039500	CG5984		FBgn0000667	Actn		FBgn0019643	Dat
FBgn0001325	Kr		FBgn0038714	Cpr92A		FBgn0030787	CG9609		FBgn0019644	ATPsyn-b
FBgn0040295			FBgn0001180	hb		FBgn0030847	CG12991		FBgn0019660	roX2
FBgn0033725	Cpr49Ac		FBgn0003357	Jon99Ciii		FBgn0029996	Ubc-E2H		FBgn0019662	qm
FBgn0004435	Galpha49B		FBgn0044826	Pak3		FBgn0000535	eag		FBgn0019686	lok
FBgn0028372	isopeptidase-T-3		FBgn0003651	svp		FBgn0004647	N		FBgn0019809	gcm2
FBgn0053558	CG33558		FBgn0053094	Synd		FBgn0052580	Muc14A		FBgn0019828	dj
FBgn0034570	CG10543		FBgn0042104	CG18747		FBgn0030973	CG7332		FBgn0019830	colt
FBgn0000142			FBgn0037449	CG15185		FBgn0000316	cin		FBgn0019886	Letm1
FBgn0003091	Pkc53E		FBgn0037760	FBX011		FBgn0085359	CG34330		FBgn0019890	Smg5
FBgn0004240	Dpt		FBgn0038100	Paip2		FBgn0022768	Pp2C1		FBgn0019925	Surf4
FBgn0034408	sano		FBgn0025574	Pli		FBgn0030302	CG15194		FBgn0019928	Ser8
FBgn0034478	CG10822		FBgn0038201	CG9918		FBgn0029809	CG15767		FBgn0019929	Ser7
FBgn0015907	bl		FBgn0037525	CG17816		FBgn0085360	CG34331		FBgn0019936	RpS20
FBgn0011674	insc		FBgn0038574			FBgn0086911	rg		FBgn0019938	RpI1
FBgn0004181	Peb		FBgn0037379	CG10979		FBgn0031086	fd19B		FBgn0019940	Rh6
FBgn0033107	koi		FBgn0039348	CG4673		FBgn0083981	RunxA		FBgn0019947	Psn
FBgn0053758	CG33758		FBgn0037599	CG7994		FBgn0053669	CG33669		FBgn0019948	Phm
FBgn0033676			FBgn0037759	CG8526		FBgn0003416	sl		FBgn0019949	Cdk9
FBgn0011592	fra		FBgn0039683	dmrt99B		FBgn0031088	CG15322		FBgn0019952	Orct
FBgn0040755	CG17580		FBgn0038440	Gr89a		FBgn0000173	ben		FBgn0019957	ND42
FBgn0033789	CG13324		FBgn0017581	Lk6		FBgn0029964	CG1409		FBgn0019960	CG6455
FBgn0033358	CG8216		FBgn0014001	Pak		FBgn0001150	gt		FBgn0019972	Ice
FBgn0001122	G-oalpha47A		FBgn0026315	Ugt35a		FBgn0025837	CG17636		FBgn0019982	Gs1l
FBgn0002607	RpL19		FBgn0003358	Jon99Ci		FBgn0002709	mei-218		FBgn0020018	Ppox
FBgn0083060	snmRNA:60Ca		FBgn0038783	CG4367		FBgn0030719	eIF5		FBgn0020129
FBgn0050440	CG30440		FBgn0038073	CG14395		FBgn0031188	CG14613		FBgn0020235	ATPsyn-gamma
FBgn0003887	betaTub56D		FBgn0037813			FBgn0003200	rap		FBgn0020236	ATPCL
FBgn0033970	CG10205		FBgn0038449	CG17562		FBgn0010380	Bap		FBgn0020238	14-3-3epsilon
FBgn0004168	5-HT1A		FBgn0085384	CG34355		FBgn0029738	CG4068		FBgn0020249	stck
FBgn0034606	ASPP		FBgn0027563	CG9631		FBgn0015519	nAcRalpha-7E		FBgn0020261	pcm
FBgn0085397	Fili		FBgn0011740	alpha-Man-II		FBgn0030160	CG9691		FBgn0020270	mre11
FBgn0034731	CG10384		FBgn0051481	pb		FBgn0031182	Cyp6t1		FBgn0020272	mst
FBgn0002774	mle		FBgn0004173	Mst84Db		FBgn0030712			FBgn0020277	lush
FBgn0021895	ytr		FBgn0084025	CG41464		FBgn0004028	wupA		FBgn0020280	laf
FBgn0085434	NaCP60E		FBgn0037661	Ada		FBgn0011822	pcl		FBgn0020303	fok
FBgn0000581	E(Pc)		FBgn0002921	Atpalpha		FBgn0029716	CG3546		FBgn0020304	drongo
FBgn0058131	CG40131		FBgn0038087	beat-Va		FBgn0069938	CG41106		FBgn0020307	dve
FBgn0033305			FBgn0038429	CG14882		FBgn0029661	CG16781		FBgn0020369	Pros45
FBgn0053453	CG33453		FBgn0039472	CG17192		FBgn0030850	CG8408		FBgn0020370	TppII
FBgn0033059	CG7845		FBgn0037530	CG2943		FBgn0053664	CG33664		FBgn0020371	Tim17b2
FBgn0010435	emp		FBgn0020546	iab-4		FBgn0052506	CG32506		FBgn0020372	TM4SF
FBgn0004399	psq		FBgn0003480	spn-B		FBgn0065035	AlkB		FBgn0020377	Sr-CII
FBgn0033775	Cyp9h1		FBgn0010015	CanA1		FBgn0011982	tRNA:S7:12Ed		FBgn0020379	Rfx
FBgn0022987	qkr54B		FBgn0085386	CG34357		FBgn0020255	ran		FBgn0020381	Dredd
FBgn0033268	Obp44a		FBgn0039311	CG10513		FBgn0030769	CG13012		FBgn0020385	pug
FBgn0053798	CG33798		FBgn0085307	CG34278		FBgn0001565	Hlc		FBgn0020388	Pcaf
FBgn0050372	CG30372		FBgn0037386	CG1208		FBgn0030722	CG12395		FBgn0020391	Nrk
FBgn0033292	Cyp4ad1		FBgn0039068	CG13827		FBgn0031119	CG1812		FBgn0020392	Nmt
FBgn0033051	dream		FBgn0042101	CG18744		FBgn0010303	hep		FBgn0020399	Mst89B
FBgn0011890	tRNA:K2:42Ad		FBgn0012344	Dh		FBgn0030868	CG12986		FBgn0020407	Mat89Bb
FBgn0025458	BubR1		FBgn0010258	Rbp4		FBgn0003654	sw		FBgn0020414	Idgf3
FBgn0050463	CG30463		FBgn0026314	Ugt35b		FBgn0052532	CG32532		FBgn0020416	Idgf1
FBgn0028642	esn		FBgn0003117	pnr		FBgn0029727	CG6978		FBgn0020429	GluRIIB
FBgn0033191	CG1598		FBgn0038465	Irc		FBgn0052654	Sec16		FBgn0020440	Fak56D
FBgn0003328	scb		FBgn0000064	Ald		FBgn0003965	v		FBgn0020497	emb
FBgn0053724	CG33724		FBgn0037645	CG11966		FBgn0030310	PGRP-SA		FBgn0020509	Acp62F
FBgn0086604	CG12484		FBgn0038981	CG5346		FBgn0085443	spri		FBgn0020510	Abi
FBgn0050429	CG30429		FBgn0037956	CG6959		FBgn0052647	CG32647		FBgn0020517	Skeletor
FBgn0005630	lola		FBgn0000363	cpo		FBgn0023529	CG2918		FBgn0020518	snoRNA:Me28S-G764
FBgn0085256	CG34227		FBgn0039283	danr		FBgn0002914	Myb		FBgn0020521	pio
FBgn0026573	CG8290		FBgn0053208	Mical		FBgn0031170	CG1718		FBgn0020611	Vha44
FBgn0033692	wash		FBgn0037309	CR31541		FBgn0003920	snRNA:U2:14B		FBgn0020616	SA
FBgn0050428	CG30428		FBgn0026417	Hus1-like		FBgn0017566	ND75		FBgn0020617	Rx
FBgn0033752	CG8569		FBgn0016917	Stat92E		FBgn0030397			FBgn0020618	Rack1
FBgn0053197			FBgn0039199	CG13615		FBgn0030159	CG9689		FBgn0020620	RN-tre
FBgn0034205	CG10950		FBgn0051149			FBgn0031180			FBgn0020623	Pal
FBgn0003715	CG16778		FBgn0051158	CG31158		FBgn0040236	c11.1		FBgn0020626	Osbp
FBgn0033441			FBgn0051183	CG31183		FBgn0030608	Lsd-2		FBgn0020638	Lcp65Ag1
FBgn0033557	CG12325		FBgn0083975	CG34139		FBgn0061200	Nup153		FBgn0020639	Lcp65Af
FBgn0040752	Prosap		FBgn0039261	CG6422		FBgn0030607	dob		FBgn0020641	Lcp65Ad
FBgn0033985	CG10257		FBgn0038290	CG6912		FBgn0040365	CG14628		FBgn0020642	Lcp65Ac
FBgn0029082	hbs		FBgn0037944	CG6923		FBgn0030743	CG9921		FBgn0020643	Lcp65Ab2
FBgn0050106	CG30106		FBgn0038214	CG9616		FBgn0011742	Arp14D		FBgn0020644	Lcp65Ab1
FBgn0034713	CG11291		FBgn0037248	Spargel		FBgn0027107	inx6		FBgn0020645	Lcp65Aa
FBgn0050424	CG30424		FBgn0039777	Jon99Fii		FBgn0052756	CG32756		FBgn0020646	Lcp65APsi
FBgn0050158	CG30158		FBgn0028701			FBgn0030540	CG11581		FBgn0020653	Trxr-1
FBgn0032998	CG17478		FBgn0086364	rdx		FBgn0052698	CG32698		FBgn0020655	Gap69C
FBgn0000119	arr		FBgn0003600	Su(var)3-9		FBgn0028342	l(1)G0230		FBgn0020660	eIF-4B
FBgn0033236	CG14764		FBgn0038018	Tim17a1		FBgn0052529	CG32529		FBgn0020756	DNApol-epsilon
FBgn0053469	CG33469		FBgn0082582	tmod		FBgn0052733	CG32733		FBgn0020762	Atet
FBgn0033033	scarface		FBgn0040250	Ugt86Dj		FBgn0030537	CG12480		FBgn0020764	Alas
FBgn0034012	Hr51		FBgn0038538	pxt		FBgn0003360	sesB		FBgn0020765	Acp65Aa
FBgn0010415	Sdc		FBgn0003717	Tl		FBgn0030191	CG15306		FBgn0020766	Aats-phe
FBgn0027596	CG10249		FBgn0027610	CG8790		FBgn0030963	CG7101		FBgn0020906	Jon25Bi
FBgn0086358	Tab2		FBgn0051102	CG31102		FBgn0030707	CG8916		FBgn0020908	Scp1
FBgn0033703	CG13170		FBgn0015568	alpha-Est1		FBgn0030360	CG1806		FBgn0020909	Rtc1
FBgn0026611	AGO1		FBgn0003886	alphaTub85E		FBgn0030703	MSBP		FBgn0020910	RpL3
FBgn0020245	ttv		FBgn0037226			FBgn0003036			FBgn0020930	Dgkepsilon
FBgn0022063	Pcf11		FBgn0051233	CG31233		FBgn0030181	CG12645		FBgn0021738	Crg-1
FBgn0034168	CG15614		FBgn0038461	CG3678		FBgn0029715	CG11444		FBgn0021742	C901
FBgn0034355	CG5226		FBgn0027338	Kap-alpha3		FBgn0027556	CG4928		FBgn0021750	Aats-ser
FBgn0034460	CG18367		FBgn0037807	CG6293		FBgn0030717	CG8931		FBgn0021761	Nup154
FBgn0034703	CG3045		FBgn0038256	CG7530		FBgn0030278	CG15200		FBgn0021765	scu
FBgn0034835	CG3092		FBgn0003721	Tm1		FBgn0025809	Paf-AHalpha		FBgn0021776	mira
FBgn0040005	CG17883		FBgn0037388	CG14676		FBgn0052790	CG32790		FBgn0021796	Tor
FBgn0086376			FBgn0038881	CG16791		FBgn0030429	CG4661		FBgn0021800	l(2)k16918
FBgn0033794	CG13326		FBgn0038749	CG4468		FBgn0027603	Ulp1		FBgn0021814	Vps28
FBgn0054040	CG34040		FBgn0038286	CG6966		FBgn0031189	CG14618		FBgn0021825	Dmn
FBgn0005634	zip		FBgn0003013			FBgn0030739	CG13957		FBgn0021847	l(2)k14710
FBgn0040726	dpr		FBgn0028470	Patr-1		FBgn0030716	CG9170		FBgn0021872	Xbp1
FBgn0034345	CG5174		FBgn0038252	CG3509		FBgn0030439	CG12716		FBgn0021873	Gef26
FBgn0050371	CG30371		FBgn0051536	Cdep		FBgn0004368	Ptp4E		FBgn0021874	Nle
FBgn0034025	GalNAc-T1		FBgn0037280	CG1126		FBgn0086675	fne		FBgn0021875	Zfrp8
FBgn0034470	Obp56d		FBgn0039135	CG13603		FBgn0030810	CG9059		FBgn0021906	RFeSP
FBgn0034583	CG10527		FBgn0051292	CG31292		FBgn0029959	Rab39		FBgn0021967	Pdsw
FBgn0003460	so		FBgn0053203	CG33203		FBgn0004432	Cyp1		FBgn0021979	l(2)k09913
FBgn0037084	Syx6		FBgn0085328	CG34299		FBgn0025814	Mgstl		FBgn0021995	Rs1
FBgn0003975	vg		FBgn0038986	CG5278		FBgn0052700	CG32700		FBgn0022023	eIF-3p40
FBgn0033844	bbc		FBgn0038890	CG7956		FBgn0030892	CG7206		FBgn0022027	Vps25
FBgn0050046	CG30046		FBgn0037234	CG9795		FBgn0011760	ctp		FBgn0022029	l(2)k01209
FBgn0034002	CG8079		FBgn0038007	Cyp313a3		FBgn0030262	Vago		FBgn0022070	wcd
FBgn0034304	CG5742		FBgn0086686	l(3)L1231		FBgn0030189	CG2909		FBgn0022073
FBgn0001147	gsb-n		FBgn0038509	CG14332		FBgn0030894	CG7192		FBgn0022085	ssp4
FBgn0033021	CG10417		FBgn0026563	CG1979		FBgn0084036	CG41476		FBgn0022097	Vha36
FBgn0033032	CG1298		FBgn0039108	CG10232		FBgn0083997	CG41355		FBgn0022131
FBgn0033042	Tsp42A		FBgn0038082	CG5724		FBgn0029728	CG2861		FBgn0022153	l(2)k05819
FBgn0033015	d4		FBgn0004395	unk		FBgn0052751	CG32751		FBgn0022160	Gpo-1
FBgn0034286	dpr13		FBgn0010379	Akt1		FBgn0030510	CG12177		FBgn0022213	Cas
FBgn0034474	Obp56g		FBgn0039312	CG10514		FBgn0030985	Obp18a		FBgn0022224	ubl
FBgn0033732	CG13157		FBgn0039186	CG5746		FBgn0029966	Ir7c		FBgn0022238	lolal
FBgn0034421	hppy		FBgn0037261	CG9775		FBgn0030983	CG15882		FBgn0022246	Rpp30
FBgn0033028	CG11665		FBgn0038610	CG7675		FBgn0030625	CG5877		FBgn0022268	KdelR
FBgn0034598	CG4266		FBgn0037238	CG1090		FBgn0001186	Hex-A		FBgn0022338	dnk
FBgn0020306	dom		FBgn0038665	CG12269		FBgn0062447			FBgn0022343	CG3760
FBgn0033045	CG12551		FBgn0039077	CG17380					FBgn0022355	Tsf1
FBgn0035050	ST6Gal		FBgn0083950	CG34114					FBgn0022359	Sodh-2
FBgn0086655	jing		FBgn0028386	cic					FBgn0022699	D19B
FBgn0023143	Uba1		FBgn0013948	Eip93F					FBgn0022702	Cht2
FBgn0050432	CG30432		FBgn0002780	mod					FBgn0022708	Adk2
FBgn0034160	CG5550		FBgn0037395	CG10280					FBgn0022720	zf30C
FBgn0035092	Nplp1		FBgn0002633	HLHm7					FBgn0022724	Taf8
FBgn0085414	dpr12		FBgn0004575	Syn					FBgn0022740	HLH54F
FBgn0034004			FBgn0051221	CG31221					FBgn0022764	Sin3A
FBgn0085240	CG34211		FBgn0038569	CG7218					FBgn0022770	Peritrophin-A
FBgn0029006	lack		FBgn0004897	fd96Ca					FBgn0022772	Orc1
FBgn0011956	tRNA:R2:42Ab		FBgn0010041	GstD5					FBgn0022786	Hira
FBgn0003888	betaTub60D		FBgn0004882	orb					FBgn0022800	Cad96Ca
FBgn0034072	Dg		FBgn0003263						FBgn0022942	Cbp80
FBgn0010609	Acsl		FBgn0014931	CG2678					FBgn0022943	Cbp20
FBgn0046692	Stlk		FBgn0004903	Rb97D					FBgn0022959	yps
FBgn0033777	CG17574		FBgn0038683	CG11779					FBgn0022960	vimar
FBgn0034296	CG10912		FBgn0038717	CG17751					FBgn0022985	qkr58E-2
FBgn0043532	Obp56i		FBgn0017456	Ubc84D					FBgn0022986	qkr58E-1
FBgn0034479	CG8654		FBgn0040685	CG12587					FBgn0023000	mth
FBgn0034720	CG11206		FBgn0016120	ATPsyn-d					FBgn0023001	melt
FBgn0033062	Ars2		FBgn0038632	CG14301					FBgn0023023	CRMP
FBgn0025806	Rap2l		FBgn0038522	CG18139					FBgn0023077
FBgn0033421	CG1888		FBgn0053783	CG33783					FBgn0023081	gek
FBgn0033476	oys		FBgn0085389						FBgn0023083	fray
FBgn0027356	Amph		FBgn0038049	CG5844					FBgn0023094	cyc
FBgn0003326	sca		FBgn0086605	CG9853					FBgn0023129	aay
FBgn0027607	CG8230		FBgn0013279	Hsp70Bc					FBgn0023130	a6
FBgn0033483	egr		FBgn0005649	Rox8					FBgn0023167	SmD3
FBgn0034663	CG4363		FBgn0011725	twin					FBgn0023169	SNF1A
FBgn0011241	cbx		FBgn0084027	CG41466					FBgn0023171	rnh1
FBgn0034011	CG8160		FBgn0000500	Dsk					FBgn0023172	RhoGEF2
FBgn0011660	Pms2		FBgn0066101	LpR1					FBgn0023174	Prosbeta2
FBgn0033010	Atf6		FBgn0000036	nAcRalpha-96Aa					FBgn0023175	Prosalpha7
FBgn0033984	Lap1		FBgn0015222	Fer1HCH					FBgn0023177	Pp4-19C
FBgn0034328	IM23		FBgn0051106	CG31106					FBgn0023180	Orc6
FBgn0034378	CG18604		FBgn0038762	CG4836					FBgn0023181	Orc4
FBgn0050394	CG30394		FBgn0039531	CG5611					FBgn0023197	Jon74E
FBgn0023184			FBgn0039754	CG9747					FBgn0023212	Elongin-B
FBgn0058127	CG40127		FBgn0023178	Pdf					FBgn0023395	Chd3
FBgn0033166	Eaf		FBgn0022787	Hel89B					FBgn0023415	Acp32CD
FBgn0034433	endoB		FBgn0038554						FBgn0023423	slmb
FBgn0000099	ap		FBgn0038344	CG5205					FBgn0023444	ebi
FBgn0050421	CG30421		FBgn0017577	Mcm5					FBgn0023458	Rbcn-3A
FBgn0050291	CG30291		FBgn0037364	Rab23					FBgn0023477	Tal
FBgn0033438	Mmp2		FBgn0086472	RpS25					FBgn0023479	Tequila
FBgn0010620	Sip1		FBgn0015577	alpha-Est9					FBgn0023489	Pph13
FBgn0000562	egl		FBgn0040531	CG11741					FBgn0023495	Lip3
FBgn0033648	Ir48b		FBgn0013995	Calx					FBgn0023496	Lip1
FBgn0033446	CG1648		FBgn0037315	Cerk					FBgn0023506	Es2
FBgn0085442	NKAIN		FBgn0039006	Cyp6d4					FBgn0023507	CG3835
FBgn0082932	snoRNA:Me28S-G1083d		FBgn0004780	Ccp84Ad					FBgn0023508	CG3573
FBgn0025693	CG11163		FBgn0037987	CG14739					FBgn0023510	Rbcn-3B
FBgn0082929	snoRNA:Me28S-G2703c		FBgn0039026	CG7029					FBgn0023511	Edem1
FBgn0053465	CG33465		FBgn0046887	Gr98b					FBgn0023512	eIF2B-epsilon
FBgn0033891	CG8067		FBgn0003356	Jon99Cii					FBgn0023513	CG14803
FBgn0034440	CG10073		FBgn0015269	Nf1					FBgn0023514	CG14805
FBgn0050085	CG30085		FBgn0003169	put					FBgn0023515	CG14814
FBgn0050462	ste24c		FBgn0020647	KrT95D					FBgn0023516	CG14815
FBgn0034331	CG15067		FBgn0015778	rin					FBgn0023517	Pgam5
FBgn0034441	CG10081		FBgn0022981	rpk					FBgn0023518	trr
FBgn0034483	CG16894		FBgn0037842	CG6567					FBgn0023519	mRpL16
FBgn0033039	gp210		FBgn0040629	CG18673					FBgn0023520	CG3857
FBgn0034634	CG10494		FBgn0026562	BM-40-SPARC					FBgn0023522	CG11596
FBgn0014009	Rab2		FBgn0038111	CG12360					FBgn0023523	Or2a
FBgn0033739	Dyb		FBgn0038540	CG14321					FBgn0023524	CG3078
FBgn0040735	CG16836		FBgn0039877	CG2118					FBgn0023525	CG3191
FBgn0033167	CG1701		FBgn0038083	CG5999					FBgn0023527	CG3071
FBgn0033289	CG2121		FBgn0042693	PP2A-B'					FBgn0023528	CG2924
FBgn0034667	comr		FBgn0038159	CG14369					FBgn0023530	CG3740
FBgn0002531	Lcp1		FBgn0085378	CG34349					FBgn0023531	CG32809
FBgn0050223	tRNA:CR30223		FBgn0038223	CG8538					FBgn0023534	CG17778
FBgn0023214	edl		FBgn0037346						FBgn0023536	CG3156
FBgn0053013	CG33013		FBgn0038084	beat-Vc					FBgn0023537	CG17896
FBgn0033192	Corin		FBgn0037265	CG12001					FBgn0023541	Cyp4d14
FBgn0033304	Cyp6a13		FBgn0037968						FBgn0023542	Nmd3
FBgn0026533	Dek		FBgn0037363	CG1347					FBgn0023546	Hr4
FBgn0033041	Or42a		FBgn0037534	CG2781					FBgn0023549	Mct1
FBgn0033050	PNGase		FBgn0038744	CG4733					FBgn0023550	CG18031
FBgn0024923			FBgn0039190	CG5762					FBgn0024177	zpg
FBgn0033206	CG12042		FBgn0038602	CG7126					FBgn0024182	waw
FBgn0034376	CG15072		FBgn0017550	Rga					FBgn0024183	vig
FBgn0034412	abba		FBgn0014380	RhoL					FBgn0024188	san
FBgn0034808	CG9896		FBgn0004841	Takr86C					FBgn0024191	sip1
FBgn0033055	tbce		FBgn0051215	tRNA:CR31215					FBgn0024194	rasp
FBgn0033417			FBgn0027584	CG4757					FBgn0024196	robl
FBgn0085250	CG34221		FBgn0037254	CG14651					FBgn0024211
FBgn0085392			FBgn0039000	CG6954					FBgn0024222	ird5
FBgn0050045	Cpr49Aa		FBgn0037829	CG14691					FBgn0024227	ial
FBgn0033963	CG12857		FBgn0037292	CG2022					FBgn0024230	Hs2st
FBgn0016684	NaPi-T		FBgn0011672	Mvl					FBgn0024234	gbb
FBgn0085426	Rgk3		FBgn0085438	CG34409					FBgn0024238	Fim
FBgn0050419	CG30419		FBgn0051314	Neu3					FBgn0024248	chico
FBgn0033469	CG12133		FBgn0038291	CG3984					FBgn0024249	cato
FBgn0034082	CG10734		FBgn0000014	abd-A					FBgn0024277	trio
FBgn0034204	CG10953		FBgn0037517	CG10086					FBgn0024285	Srp54
FBgn0011211	blw		FBgn0039806	CG15545					FBgn0024288	Sox100B
FBgn0033226	CG1882		FBgn0028471	CG5720					FBgn0024293	Spn43Ab
FBgn0020767	Spred		FBgn0037818	CG6465					FBgn0024294	Spn43Aa
FBgn0004580	Cbp53E		FBgn0039898						FBgn0024314	Plap
FBgn0033993	CG8089		FBgn0039902	CG2177					FBgn0024319	Nach
FBgn0067726	mir-184		FBgn0005561	sv					FBgn0024329	Mekk1
FBgn0011694	PebII		FBgn0039889	CG2219					FBgn0024330	MED6
FBgn0086659	snoRNA:Psi18S-176		FBgn0051998	CG31998					FBgn0024332	Mcm3
FBgn0033952	Adgf-E		FBgn0004607	zfh2					FBgn0024360	CG11418
FBgn0040007	RpL38		FBgn0022361	Pur-alpha					FBgn0024361	Tsp2A
FBgn0033301	CG12780		FBgn0039936	CG11148					FBgn0024362	CG11412
FBgn0010114	hig		FBgn0041005	pncr013:4					FBgn0024364	CG11417
FBgn0003396	shn		FBgn0025741	plexA					FBgn0024365	CG12773
FBgn0083006	snoRNA:Psi28S-1153		FBgn0039920	CG11360					FBgn0024366	CG11409
FBgn0033086	CG9410		FBgn0054013						FBgn0024368	CG18091
FBgn0041241	Gr47b		FBgn0025936	Eph					FBgn0024432	Dlc90F
FBgn0012042	AttA		FBgn0039897	CG1674					FBgn0024491	Bin1
FBgn0085399	CG34370		FBgn0025704						FBgn0024509	sec13
FBgn0034253	CG10936		FBgn0005558	ey					FBgn0024510	dlt
FBgn0034420	CG10737		FBgn0083990	sphinx					FBgn0024542	Neos
FBgn0033478	magu		FBgn0042696	NfI					FBgn0024555	flfl
FBgn0033828	CG17048		FBgn0039908	Asator					FBgn0024556	EfTuM
FBgn0050080	CG30080		FBgn0040324	Ephrin					FBgn0024558	Dph5
FBgn0033968	CG10200		FBgn0053978	CG33978					FBgn0024689	fws
FBgn0021818	cnk		FBgn0010217	ATPsyn-beta					FBgn0024698	Cpsf160
FBgn0034659	CG4021		FBgn0026869	Thd1					FBgn0024732	Drep-1
FBgn0027788	Hey		FBgn0051992	gw					FBgn0024804	Dbp80
FBgn0014469	Cyp4e2		FBgn0026777	Rad23					FBgn0024806	DIP2
FBgn0033652	ths		FBgn0039911	CG1909					FBgn0024814	Clc
FBgn0033048	CG7881		FBgn0039925	Kif3C					FBgn0024832	AP-50
FBgn0020257	ppa		FBgn0004624	CaMKII					FBgn0024833	AP-47
FBgn0033234	CG8791		FBgn0019985	mGluRA					FBgn0024836	stan
FBgn0033052	SCAP		FBgn0026199	myoglianin					FBgn0024841	Pcd
FBgn0003090	pk		FBgn0019650	toy					FBgn0024846	p38b
FBgn0001332	L		FBgn0052011	CR32011					FBgn0024887	kin17
FBgn0034088	CG8445		FBgn0011747	Ank					FBgn0024889	Kap-alpha1
FBgn0046297	CG9284		FBgn0024913	Actbeta					FBgn0024891	ferrochelatase
FBgn0085400	CG34371		FBgn0039937	fd102C					FBgn0024897	b6
FBgn0002569	LvpD		FBgn0024728	Slip1					FBgn0024909	Taf7
FBgn0028408	Drep-2		FBgn0039904	Hcf					FBgn0024943	PIP82
FBgn0033635	CG7777		FBgn0039909	CG1970					FBgn0024945	NitFhit
FBgn0033802	CG17724		FBgn0052016	CG32016					FBgn0024947	NTPase
FBgn0033867	Cpr50Ca		FBgn0039928	cals					FBgn0024956	Mat1
FBgn0010548	Aldh-III		FBgn0013749	Arf102F					FBgn0024957	Irp-1B
FBgn0033982	Cyp317a1		FBgn0039932	CG11093					FBgn0024958	Irp-1A
FBgn0050343	CG30343		FBgn0039900	Syt7					FBgn0024973	CG2701
FBgn0033939			FBgn0025800	Smox					FBgn0024975	CG2712
FBgn0034262	swi2		FBgn0031141	CG1304					FBgn0024977	CG2709
FBgn0033402	Myd88		FBgn0052647	CG32647					FBgn0024983	CG4293
FBgn0033853	CG6145		FBgn0004034	y					FBgn0024984	CG3457
FBgn0053757	CG33757		FBgn0052694	CG32694					FBgn0024985	CG11448
FBgn0025583	IM2		FBgn0030532	CG11071					FBgn0024986	CG3719
FBgn0039969	Fis1		FBgn0029666	CG10803					FBgn0024987	CG3056
FBgn0033047	CG7882		FBgn0084032	CG41472					FBgn0024991	CG2694
FBgn0034180	CG15609		FBgn0001337	Exp6					FBgn0024992	CG2658
FBgn0005624	Psc		FBgn0030821						FBgn0024993	CG2662
FBgn0033788	CG13323		FBgn0030899	Her					FBgn0024994	Csat
FBgn0040521			FBgn0086667	snoRNA:Psi28S-3342					FBgn0024995	CG2680
FBgn0033101	CG9436		FBgn0015010	Ag5r					FBgn0024996	eIF2B-beta
FBgn0082926	snoRNA:Me28S-U1848		FBgn0031081	Nep3					FBgn0024997	CG2681
FBgn0033250	CG14762		FBgn0040351	CG11638					FBgn0024998	CG2685
FBgn0003892	ptc		FBgn0011276	HLH3B					FBgn0025109	Bem46
FBgn0034138	RpS15		FBgn0003659	Sxl					FBgn0025111	Ant2
FBgn0028496	CG30116		FBgn0040387	PsGEF					FBgn0025115	Acyp
FBgn0040653	IM4		FBgn0084043	CG41483					FBgn0025117	und
FBgn0004795	retn		FBgn0030090	fend					FBgn0025118	tRNA:P:3E
FBgn0023170	RpL39		FBgn0000472	dm					FBgn0025140	pit
FBgn0054038	CG34038		FBgn0029949	CG15035					FBgn0025185	az2
FBgn0000253	Cam		FBgn0052776						FBgn0025286	RpL31
FBgn0033061	CG14590		FBgn0086221						FBgn0025335	CG4585
FBgn0033204	CG2065		FBgn0030834	CG8675					FBgn0025336	CG4882
FBgn0034415	CG15116		FBgn0031016	kek5					FBgn0025352	Thiolase
FBgn0034476	Toll-7		FBgn0086675	fne					FBgn0025355	SuUR
FBgn0042135	CG18812		FBgn0029663	CG10804					FBgn0025366	Ip259
FBgn0033244	CG8726		FBgn0029973						FBgn0025373	Fpps
FBgn0067713	mir-280		FBgn0040940	CG12644					FBgn0025378	CG3795
FBgn0033494	KCNQ		FBgn0030182	CG15311					FBgn0025381	CG14782
FBgn0033541	CG12934		FBgn0030359	CG18130					FBgn0025382	Rab27
FBgn0033659	Damm		FBgn0029997	CG2258					FBgn0025383	CG14780
FBgn0050054	CG30054		FBgn0029775	Vsx1					FBgn0025388	CG12179
FBgn0033738	CG8830		FBgn0001624	dlg1					FBgn0025393	CG14795
FBgn0034783	CG9825		FBgn0031079						FBgn0025454	Cyp6g1
FBgn0025885	Inos		FBgn0030616	RpL37a					FBgn0025457	Bub3
FBgn0029507	Tsp42Ed		FBgn0064122	CG33691					FBgn0025463	Bap60
FBgn0034425	CG11906		FBgn0030251	CG2145					FBgn0025469	slv
FBgn0011297	l(2)not		FBgn0020513	ade5					FBgn0025519	fidipidine
FBgn0002567	ltd		FBgn0005563	cac					FBgn0025525	bab2
FBgn0026427	Su(var)2-HP2		FBgn0030186	CG2962					FBgn0025558	CG4101
FBgn0014870	Psi		FBgn0052663	CG32663					FBgn0025571	SF1
FBgn0050447	CG30447		FBgn0015024	CkIalpha					FBgn0025573	PpN58A
FBgn0050379	CG30379		FBgn0010315	CycD					FBgn0025578	Lcp9
FBgn0004921	Ggamma1		FBgn0028369	kirre					FBgn0025582	Int6
FBgn0011763	Dp		FBgn0026086	Adar					FBgn0025592	Gyk
FBgn0013307	Odc1		FBgn0029962	CG1402					FBgn0025608	Faf
FBgn0083959	CG34123		FBgn0031187	CG14619					FBgn0025612	CG3062
FBgn0045483	Gr59a		FBgn0030066	CG1885					FBgn0025613	CG3081
FBgn0053144	CG33144		FBgn0029762	NAAT1					FBgn0025615	torp4a
FBgn0010226	GstS1		FBgn0083980	CG34144					FBgn0025616	CG13359
FBgn0034335	GstE1		FBgn0030683	CG8239					FBgn0025617
FBgn0039997	CG17665		FBgn0030505	NFAT					FBgn0025620	CG13360
FBgn0000044	Act57B		FBgn0003218	rdgB					FBgn0025621	CG16989
FBgn0034998	CG13577		FBgn0030706	CG8909					FBgn0025624	CG4025
FBgn0084012	CG41448		FBgn0029825	CG12728					FBgn0025625	CG4290
FBgn0053775	CG33775		FBgn0029986	CG15332					FBgn0025626	CG4281
FBgn0016131	Cdk4		FBgn0030301	HP5					FBgn0025627	CG4194
FBgn0053981			FBgn0029939	CG9650					FBgn0025628	CG4199
FBgn0034885	CG4019		FBgn0030738	CG9915					FBgn0025629	CG4045
FBgn0014184	Oda		FBgn0030394	Cpr11A					FBgn0025630	CG4061
FBgn0034900	CG12491		FBgn0001186	Hex-A					FBgn0025632	CG4313
FBgn0027872	rdgBbeta		FBgn0004828	His3.3B					FBgn0025633	CG13366
FBgn0022382	Pka-R2		FBgn0002562	Lsp1alpha					FBgn0025634	CG13367
FBgn0033581	CG12391		FBgn0005410	sno					FBgn0025635	CG17829
FBgn0033649	pyr		FBgn0003933	snRNA:U5:14B					FBgn0025637	skpA
FBgn0053137	CG33137		FBgn0085362	Vml					FBgn0025639	Suv4-20
FBgn0001319	kn		FBgn0030540	CG11581					FBgn0025640	CG13369
FBgn0034145	CG5065		FBgn0085375	mamo					FBgn0025642	CG32812
FBgn0029506	Tsp42Ee		FBgn0000535	eag					FBgn0025643	CG3588
FBgn0033046	CG14470		FBgn0029980	CG10778					FBgn0025644	CG14424
FBgn0015930	dpld		FBgn0030521	CG10992					FBgn0025645	CG3598
FBgn0050293	Cht12		FBgn0031174	CG1486					FBgn0025679	Bteb2
FBgn0005614	trpl		FBgn0029930	CG12541					FBgn0025681	CG3558
FBgn0034427	CG10474		FBgn0003380	Sh					FBgn0025682	scf
FBgn0034723	CG13506		FBgn0030563	CG18157					FBgn0025683	CG3164
FBgn0001123	G-salpha60A		FBgn0030452	CG4330					FBgn0025684	CG15438
FBgn0033516	CG12898		FBgn0000611	exd					FBgn0025686	CG11592
FBgn0033602	Cpr47Ee		FBgn0001145	Gs2					FBgn0025687	LKR
FBgn0086677	jeb		FBgn0030506	Lig4					FBgn0025692	CG3814
FBgn0033749	achi		FBgn0026411	Lim1					FBgn0025700	CG5885
FBgn0028407	Drep-3		FBgn0067052	Rab9D					FBgn0025709	CG8083
FBgn0083936	Acp54A1		FBgn0003371	sgg					FBgn0025716	Bap55
FBgn0033627	CG13204		FBgn0016080	xmas-1					FBgn0025720	Ate1
FBgn0033657	Sln		FBgn0003210	rb					FBgn0025724	beta'Cop
FBgn0003748	Treh		FBgn0030395	CG15730					FBgn0025725	alphaCop
FBgn0020621	Pkn		FBgn0000479	dnc					FBgn0025739	pon
FBgn0050469	Ir52b		FBgn0026575	hang					FBgn0025742	mtm
FBgn0003031			FBgn0002723	Met					FBgn0025743	mbt
FBgn0033501	CG12911		FBgn0011837	Tis11					FBgn0025781	cdc16
FBgn0082930	snoRNA:Me28S-G2703b		FBgn0030171	Cht6					FBgn0025790	TBPH
FBgn0034165	CG6435		FBgn0067702	mir-303					FBgn0025802	Sbf
FBgn0034738			FBgn0029764	yu					FBgn0025807	Rad9
FBgn0053680	CG33680		FBgn0029504	CHES-1-like					FBgn0025808	Rad17
FBgn0015561	unpg		FBgn0000711	flw					FBgn0025815	Mcm6
FBgn0033638	CG9005		FBgn0085387	shakB					FBgn0025820	JTBR
FBgn0085232	CG34203		FBgn0028665	VhaAC39					FBgn0025821	I-t
FBgn0085394	CG34365		FBgn0052677	X11Lbeta					FBgn0025825	Hdac3
FBgn0034458	Ir56d		FBgn0030713						FBgn0025827	CG6421
FBgn0027589	CG1688		FBgn0015519	nAcRalpha-7E					FBgn0025833	CG8910
FBgn0085260	CG34231		FBgn0030481	CG1662					FBgn0025838	CG2652
FBgn0050011	gem		FBgn0069938	CG41106					FBgn0025839	CG3621
FBgn0053632	CG33632		FBgn0086778	gfA					FBgn0025866	CalpB
FBgn0033405	CG13954		FBgn0086674	Tango13					FBgn0025874	Meics
FBgn0003382	sha		FBgn0014455	Ahcy13					FBgn0025878	wrapper
FBgn0033017	CG10465		FBgn0030281						FBgn0025879	Timp
FBgn0033502	CG12910		FBgn0030035	CG11190					FBgn0025881	snoRNA:Me18S-A1576
FBgn0033980	Cyp6a20		FBgn0030049	Trf4-1					FBgn0025882	snoRNA:MeU6-A47
FBgn0019968	Khc-73		FBgn0030174	CG15312					FBgn0026056	Rlip
FBgn0082942	snoRNA:Me28S-A982b		FBgn0085464	CG34435					FBgn0026057
FBgn0034897	CG11299		FBgn0030437	CG4395					FBgn0026064	KP78a
FBgn0034179	CG6805		FBgn0028341	l(1)G0232					FBgn0026077	Gasp
FBgn0053958	CG33958		FBgn0023215	Mnt					FBgn0026079	CG6133
FBgn0085425	CG34396		FBgn0031059	CG14229					FBgn0026080	Tip60
FBgn0033224	CG1553		FBgn0030355						FBgn0026083	CG4857
FBgn0015838	Vang		FBgn0052770						FBgn0026084	cib
FBgn0033387	CG8008		FBgn0030469	CG15745					FBgn0026085	dgt4
FBgn0033787	CG13321		FBgn0052506	CG32506					FBgn0026087	CG3600
FBgn0052843	Dh31-R1		FBgn0053181	CG33181					FBgn0026088	CG14818
FBgn0050464	Ir52d		FBgn0030577	CG5334					FBgn0026089	CG14817
FBgn0027581	CG6191		FBgn0028469						FBgn0026136	CkIIbeta2
FBgn0046879	Obp56c		FBgn0044872	FucTC					FBgn0026141	Cdlc2
FBgn0033579	CG13229		FBgn0030065	CG12075					FBgn0026143	CDC45L
FBgn0003175	px		FBgn0031122						FBgn0026148	CG12253
FBgn0067691	mir-313		FBgn0023545	CG4406					FBgn0026150	ApepP
FBgn0004512	Mdr49		FBgn0030820						FBgn0026162	tRNA:K5:84ABd
FBgn0033636	tou		FBgn0031000	Muc18B					FBgn0026163	tRNA:K5:84ABc
FBgn0035086	CG12851		FBgn0030723	dpr18					FBgn0026169	snoRNA:Psi18S-1820
FBgn0033875	CG6357		FBgn0040372	G9a					FBgn0026170	smt3
FBgn0033712	CG13163		FBgn0026664						FBgn0026173
FBgn0033753	Cyp301a1		FBgn0002709	mei-218					FBgn0026176	skpB
FBgn0002643	mam		FBgn0004646	ogre					FBgn0026196	nop5
FBgn0053147	Hs3st-A		FBgn0029761	SK					FBgn0026197	noe
FBgn0033764			FBgn0030400	CG11138					FBgn0026207	mbo
FBgn0008654	Su(z)2		FBgn0029667	Gas8					FBgn0026250	eIF-1A
FBgn0033958	CG12858		FBgn0015774	NetB					FBgn0026252	msk
FBgn0034394	CG15096		FBgn0015286	Rala					FBgn0026255	clumsy
FBgn0034461	CG15124		FBgn0030673	CG15601					FBgn0026257	cav
FBgn0050454	tRNA:CR30454		FBgn0027556	CG4928					FBgn0026259	eIF5B
FBgn0022984	qkr58E-3		FBgn0026679	l(1)G0095					FBgn0026261	bonsai
FBgn0033302	Cyp6a14		FBgn0003159	ptr					FBgn0026309	aft
FBgn0050007	CG30007		FBgn0053247	Ste:CG33247					FBgn0026316	UbcD10
FBgn0033117	CG3358		FBgn0030884	CG6847					FBgn0026317	Tsc1
FBgn0034739	CG3927		FBgn0040936						FBgn0026319	Traf4
FBgn0034462	CG15905		FBgn0030357	Sclp					FBgn0026324	Taf10b
FBgn0034948	CG3825		FBgn0052603	CG32603					FBgn0026326	TXBP181-like
FBgn0017414	cag		FBgn0054015	CG34015					FBgn0026361	40426
FBgn0000395	cv-2		FBgn0042650	disco-r					FBgn0026372	RpL23A
FBgn0033874	CG6347		FBgn0040338	TfIIA-S-2					FBgn0026373	RpII33
FBgn0034071	CG8405		FBgn0029770	CG4151					FBgn0026374	Rhp
FBgn0033019	CG10395		FBgn0083228	Frq2					FBgn0026378	Rep
FBgn0034158	CG5522		FBgn0002577	m					FBgn0026380	Prosbeta3
FBgn0034219	mthl4		FBgn0030721	CG12698					FBgn0026385	Or47b
FBgn0040737	Tango8		FBgn0029639	CG14419					FBgn0026386	Or47a
FBgn0085233	CG34204		FBgn0023526	CG2865					FBgn0026388	Or46a
FBgn0085401	CG34372		FBgn0052713	CG32713					FBgn0026390	Or33c
FBgn0033212	CG1399		FBgn0030627						FBgn0026393	Or43b
FBgn0033313	Cirl		FBgn0003023	otu					FBgn0026394	Or24a
FBgn0033065	Cyp6w1		FBgn0010256	Rbp2					FBgn0026395	Or23a
FBgn0000996	dup		FBgn0030358	CG10362					FBgn0026396	Or22c
FBgn0034933	CG3735		FBgn0030389	CG15927					FBgn0026398	Or22a
FBgn0034660	lox2		FBgn0052698	CG32698					FBgn0026399	Or85e
FBgn0017549	Ric		FBgn0030710	CG8924					FBgn0026400	Noa36
FBgn0034187	CG6967		FBgn0031139	CG11227					FBgn0026402	NiPp1
FBgn0026369	Sara		FBgn0030441	CG2209					FBgn0026403	Ndg
FBgn0033651	Tango3		FBgn0030418	CG4004					FBgn0026428	HDAC6
FBgn0050115	CG30115		FBgn0030660	CG8097					FBgn0026431	Grip75
FBgn0033633	CG7759		FBgn0030931	Rad51D					FBgn0026433	Grip128
FBgn0033704	CG13169		FBgn0086899	tlk					FBgn0026441	ear
FBgn0033081	geminin		FBgn0029783	Sirt4					FBgn0026479	Drp1
FBgn0000157	Dll		FBgn0040234	c12.2					FBgn0026564	CG1162
FBgn0034155	unc-104		FBgn0029911	CG14435					FBgn0026565	CG1315
FBgn0033981	Cyp6a21		FBgn0052690	CR32690					FBgn0026566	CG1307
FBgn0033121	Cyp6u1		FBgn0052733	CG32733					FBgn0026567	Spase18-21
FBgn0033303	Cyp6a15Psi		FBgn0040344	CG3711					FBgn0026576	CG5991
FBgn0034258	eIF3-S8		FBgn0030842	CG8557					FBgn0026577	CG8677
FBgn0010423	TpnC47D		FBgn0030752	CG9947					FBgn0026592	Fie
FBgn0034997	CG3376		FBgn0029067	l(1)G0269					FBgn0026598	Apc2
FBgn0034135	Syn2		FBgn0061173	fd3F					FBgn0026619	Taz
FBgn0034664	CG4377		FBgn0004625	norpA					FBgn0026634	ldlCp
FBgn0033188	CG1600		FBgn0028397	Tob					FBgn0026666	l(1)G0136
FBgn0033196	CG1358		FBgn0030904	upd2					FBgn0026722	drosha
FBgn0033737	CG8831		FBgn0030243	CG2186					FBgn0026737	CG6171
FBgn0002069	Aats-asp		FBgn0053669	CG33669					FBgn0026738	CG7857
FBgn0013765	cnn		FBgn0030634	CG9164					FBgn0026741	mRpL18
FBgn0033885	DJ-1alpha		FBgn0024753	Flo-2					FBgn0026749	Yippee
FBgn0023441	fus		FBgn0024308	Smr					FBgn0026751	XRCC1
FBgn0033733	CG8834		FBgn0052683	CG32683					FBgn0026753	Vha13
FBgn0033043	Or42b		FBgn0030914	CG6106					FBgn0026754	Ugt37c1
FBgn0034288	CG5084		FBgn0026192	par-6					FBgn0026755	Ugt37b1
FBgn0033668	CG13188		FBgn0031090	Rab35					FBgn0026778	Rad1
FBgn0050260	tRNA:CR30260		FBgn0041252	Femcoat					FBgn0026781	Prosalpha1
FBgn0013772	Cyp6a8		FBgn0026149	BCL7-like					FBgn0026787	Nhe1
FBgn0041585	olf186-F		FBgn0030034	CG10555					FBgn0026871
FBgn0054054	CG34054		FBgn0030344	CG2025					FBgn0026872	CG14777
FBgn0034198	CG11400		FBgn0040373	CG3038					FBgn0026873	MED18
FBgn0033871	CG13339		FBgn0030674	CG8184					FBgn0026874	CG13358
FBgn0034389	Mctp		FBgn0000319	Chc					FBgn0026876	CG11403
FBgn0034434	Rgk1		FBgn0000635	Fas2					FBgn0026878	CG4325
FBgn0050025	CG30025		FBgn0011826	Pp2B-14D					FBgn0026879	CG13364
FBgn0053087	LRP1		FBgn0026758						FBgn0027053	CSN5
FBgn0025830	CG5859		FBgn0025549	unc-119					FBgn0027054	CSN4
FBgn0033068	Ptr		FBgn0029687	Vap-33-1					FBgn0027055	CSN3
FBgn0084049	CR41440		FBgn0052755	CG32755					FBgn0027057	CSN1b
FBgn0033486	CG11866		FBgn0030740	CG9917					FBgn0027070	CG17322
FBgn0082927	snoRNA:Me28S-G3255b		FBgn0010198	RpS15Aa					FBgn0027074	CG17324
FBgn0050251	tRNA:CR30251		FBgn0040069	vanin-like					FBgn0027079	Aats-val
FBgn0013348	TpnC41C		FBgn0030299	CG11727					FBgn0027080	Aats-tyr
FBgn0013732	sced		FBgn0030338	CG15741					FBgn0027081	Aats-thr
FBgn0050333	tRNA:CR30333		FBgn0052675	Tango5					FBgn0027082	Aats-pro
FBgn0053454	CG33454		FBgn0030647	CG6324					FBgn0027084	Aats-lys
FBgn0053919	CG33919		FBgn0031180						FBgn0027085	Aats-leu
FBgn0012051	CalpA		FBgn0029769	CG3239					FBgn0027086	Aats-ile
FBgn0034648			FBgn0085430	CG34401					FBgn0027087	Aats-his
FBgn0028371	jbug		FBgn0030086	CG7033					FBgn0027088	Aats-gly
FBgn0033108	CG15236		FBgn0001092	Gapdh2					FBgn0027090	Aats-gln
FBgn0033378	tsu		FBgn0040918	schlank					FBgn0027091	Aats-cys
FBgn0034726	Mes4		FBgn0086448	Gpi1					FBgn0027093	Aats-arg
FBgn0050441	CG30441		FBgn0052718	CG32718					FBgn0027094	Aats-ala
FBgn0025334	PHDP		FBgn0030810	CG9059					FBgn0027095	Manf
FBgn0034911	CG5549		FBgn0030716	CG9170					FBgn0027103	sec10
FBgn0034081	CG10731		FBgn0030844	ppk23					FBgn0027108	inx2
FBgn0022700	Cht4		FBgn0039965	CG13865					FBgn0027259	Kmn1
FBgn0034126	CG4398		FBgn0025814	Mgstl					FBgn0027280	l(1)G0193
FBgn0027836	Dgp-1		FBgn0031149	CG1518					FBgn0027291	l(1)G0156
FBgn0023211	Elongin-C		FBgn0030447	CG2200					FBgn0027296	l(1)G0144
FBgn0033282			FBgn0052758	CG32758					FBgn0027329	Tcp-1zeta
FBgn0050033	CG30033		FBgn0052783	CG32783					FBgn0027330	l(1)G0020
FBgn0033667	CG13183		FBgn0029824	CG3726					FBgn0027334	l(1)G0004
FBgn0010488	NAT1		FBgn0030791	CG9132					FBgn0027341	Gfat1
FBgn0034224	CG6520		FBgn0011661	Moe					FBgn0027343	fz3
FBgn0033551	CG7222		FBgn0003028	ovo					FBgn0027348	bgm
FBgn0085473	CG34444		FBgn0022768	Pp2C1					FBgn0027358	Tim9b
FBgn0014865	Mtk		FBgn0003345	sd					FBgn0027359	Tim8
FBgn0034366	Atg7		FBgn0010194	Wnt5					FBgn0027360	Tim10
FBgn0024754	Flo		FBgn0030805	wus					FBgn0027375	RecQ5
FBgn0033856	CG13334		FBgn0025835	CG17707					FBgn0027378	MRG15
FBgn0033132	Tsp42Ej		FBgn0003349						FBgn0027453	Dnz1
FBgn0014020	Rho1		FBgn0031188	CG14613					FBgn0027490	D12
FBgn0053200	ventrally-expressed-protein-D		FBgn0054019						FBgn0027491	Cdk5alpha
FBgn0033468	CG1418		FBgn0000346	comt					FBgn0027493	CG17273
FBgn0034410	Topors		FBgn0030900	Him					FBgn0027494	RpS10a
FBgn0003391	shg		FBgn0016041	Tom40					FBgn0027495	CG8378
FBgn0034825	CG3215		FBgn0011710	40422					FBgn0027496	epsilonCOP
FBgn0050377	CG30377		FBgn0030619	CG15029					FBgn0027498	CG2061
FBgn0027585	CG8740		FBgn0030797	CG13004					FBgn0027499	wde
FBgn0033383			FBgn0031031	CG14218					FBgn0027500	spd-2
FBgn0015872	Drip		FBgn0029850	CG14446					FBgn0027503	CG11970
FBgn0033650	CG13193		FBgn0030976	CG7378					FBgn0027504	CG8878
FBgn0033756	CG17760		FBgn0029779						FBgn0027505	rab3-GAP
FBgn0003701	thr		FBgn0030701	CG16952					FBgn0027506	EDTP
FBgn0034636	CG10440		FBgn0030555	Fbxl4					FBgn0027507	CG1344
FBgn0043470	lambdaTry		FBgn0030796	CG4829					FBgn0027509	CG7261
FBgn0034035	CG8207		FBgn0025387	CG12184					FBgn0027513	ana2
FBgn0004572	5-HT1B		FBgn0030137	CG15317					FBgn0027514	CG1024
FBgn0050505	tRNA:CR30505		FBgn0003965	v					FBgn0027515	CG7115
FBgn0003071	Pfk		FBgn0040343	CG3713					FBgn0027518	CG7609
FBgn0033933	CG10104		FBgn0000667	Actn					FBgn0027524	CG3909
FBgn0015754	Lis-1		FBgn0030102	CG12119					FBgn0027525	CG7686
FBgn0033203	CG2070		FBgn0030468	CG1622					FBgn0027526	CG6697
FBgn0086757	cbs		FBgn0030205						FBgn0027529	CG8920
FBgn0024252	Ark		FBgn0052511	CG32511					FBgn0027535	botv
FBgn0034223	CG6522		FBgn0069968						FBgn0027537	CG11092
FBgn0004055	uzip		FBgn0029763	CG4165					FBgn0027540
FBgn0020269	mspo		FBgn0004198	ct					FBgn0027546	CG4766
FBgn0016059	Sema-1b		FBgn0030268	Klp10A					FBgn0027548	nito
FBgn0062961	pncr016:2R		FBgn0004957	por					FBgn0027549	CG7927
FBgn0034443	cer		FBgn0030196	Psf3					FBgn0027550	CG6495
FBgn0034674	CG9304		FBgn0030221	Rab9Db					FBgn0027553	NELF-B
FBgn0033109	coro		FBgn0026313	X11L					FBgn0027554	CG8042
FBgn0085379	CG34350		FBgn0004028	wupA					FBgn0027558	pgant3
FBgn0001269	inv		FBgn0000242	Bx					FBgn0027560	Tps1
FBgn0050031	CG30031		FBgn0029899	CG14438					FBgn0027561	CG18659
FBgn0034416	CG15109		FBgn0083997	CG41355					FBgn0027562	CG10345
FBgn0026389	Or43a		FBgn0015763						FBgn0027564	CG3149
FBgn0033427	CG1868		FBgn0029838	CG4666					FBgn0027565	CG5498
FBgn0033680	CG13186		FBgn0029944	Dok					FBgn0027571	CG3523
FBgn0034903	CG9850		FBgn0004446						FBgn0027572	CG5009
FBgn0034453			FBgn0030600	hiw					FBgn0027574	CG5815
FBgn0020279	lig		FBgn0001402						FBgn0027575	GABA-B-R2
FBgn0034493	CG8908		FBgn0030541	CG11584					FBgn0027578	CG14526
FBgn0016687	Nurf-38		FBgn0029974	dpr14					FBgn0027579	CG5508
FBgn0010575	sbb		FBgn0029676	CG2947					FBgn0027582	CG6230
FBgn0033631	CG9027		FBgn0052793	CG32793					FBgn0027583	CG7601
FBgn0053792	CG33792		FBgn0085359	CG34330					FBgn0027587	CG7028
FBgn0085408	Shroom		FBgn0085381						FBgn0027590	CG16936
FBgn0010109	dpn		FBgn0000536	eas					FBgn0027597	CG17712
FBgn0034129	CG15925		FBgn0040334	Tsp3A					FBgn0027599	CG2790
FBgn0033942	Cpr51A		FBgn0029846	Ca-alpha1T					FBgn0027602	CG8611
FBgn0034662	CG13492		FBgn0028961	AlstR					FBgn0027604	CG30494
FBgn0085419	Rgk2		FBgn0030794	CG13005					FBgn0027605	Vps4
FBgn0050413	CG30413		FBgn0029895	CG14441					FBgn0027609	morgue
FBgn0011656	Mef2		FBgn0030377	CG1924					FBgn0027616	YT521-B
FBgn0050506	tRNA:CR30506		FBgn0052719	CG32719					FBgn0027617	CG5808
FBgn0033097	CG9430		FBgn0031057	Ubqn					FBgn0027619	Adam
FBgn0085237	CG34208		FBgn0030442						FBgn0027620	Acf1
FBgn0034184	CG9646		FBgn0030158	CG9686					FBgn0027655	htt
FBgn0050460	CG30460		FBgn0003300	run					FBgn0027657	glob1
FBgn0003140	PpY-55A		FBgn0029996	Ubc-E2H					FBgn0027779	VhaSFD
FBgn0034645	CG10320		FBgn0004169	up					FBgn0027780	U26
FBgn0033155	Br140		FBgn0010292	bys					FBgn0027783	SMC2
FBgn0033744	CG12370		FBgn0030711	CG8928					FBgn0027784	Prp18
FBgn0034186	CG8950		FBgn0024251	bbx					FBgn0027785	NP15.6
FBgn0033035			FBgn0030576	CG15890					FBgn0027790	GV1
FBgn0003174	pwn		FBgn0030581	CG14408					FBgn0027791	O-fut2
FBgn0033122	CG17002		FBgn0030392						FBgn0027793	CG14787
FBgn0034507	CG11192		FBgn0017418	ari-1					FBgn0027794	CG14786
FBgn0050406	tRNA:CR30406		FBgn0030097	CG12115					FBgn0027795	CG14785
FBgn0034860	CG9812		FBgn0029851	CG14445					FBgn0027796	Gr2a
FBgn0033029	l(2)NC136		FBgn0062447						FBgn0027841	CstF-64
FBgn0033748	vis		FBgn0030735	CG3632					FBgn0027842
FBgn0034089	CG8446		FBgn0030870	CG6398					FBgn0027843	CAH2
FBgn0033573	Obp47a		FBgn0030514	CG9941					FBgn0027844	CAH1
FBgn0033663	ERp60		FBgn0030187	Ipod					FBgn0027864	Ogg1
FBgn0011260	Sema-2a		FBgn0004227	nonA					FBgn0027868	Nup107
FBgn0050114	CG30114		FBgn0031118	RhoGAP19D					FBgn0027873	Cpsf100
FBgn0034368	CG5482		FBgn0002590	RpS5a					FBgn0027889	ball
FBgn0034432	CG7461		FBgn0067861	Sdic1					FBgn0027903	CG12018
FBgn0033274	CG14757		FBgn0067724	mir-210					FBgn0027914	Gen
FBgn0033381	CG11784		FBgn0003036						FBgn0027929	nimB1
FBgn0040775	CG12158		FBgn0062413	Ctr1A					FBgn0027930	MP1
FBgn0033734	CG8520		FBgn0030235	Imp					FBgn0027932	Akap200
FBgn0033861	CG12464		FBgn0052672	Atg8a					FBgn0027934	alpha-Est4aPsi
FBgn0039970	CG17508		FBgn0029940	CG1958					FBgn0027936	vih
FBgn0043575	PGRP-SC2		FBgn0001203	Hk					FBgn0027945	ppl
FBgn0050296	CG30296		FBgn0031035						FBgn0027948	msps
FBgn0033594	CG13226		FBgn0030375	CG11356					FBgn0027949	msb1l
FBgn0033688	Prp8		FBgn0052572	CG32572					FBgn0027950	MBD-like
FBgn0010504	kermit		FBgn0052732	CG32732					FBgn0027951	MTA1-like
FBgn0033526	Caf1-105		FBgn0029959	Rab39					FBgn0028274	ns3
FBgn0040777	CG14767		FBgn0026076	UBL3					FBgn0028292	ric8a
FBgn0034692	CG13502		FBgn0040377	CG8310					FBgn0028325	l(1)G0334
FBgn0034717	CG5819		FBgn0030542	CG12481					FBgn0028327	l(1)G0320
FBgn0026384	Or59a		FBgn0030570	CG12540					FBgn0028336	l(1)G0255
FBgn0015903	apt		FBgn0030847	CG12991					FBgn0028360	l(1)G0148
FBgn0033259	CG11210		FBgn0053980	Vsx2					FBgn0028373	inx3
FBgn0004907	14-3-3zeta		FBgn0024989	CG3777					FBgn0028377	gdl-ORF39
FBgn0086712	Egm		FBgn0030391	Rab40					FBgn0028379	fan
FBgn0050250	tRNA:CR30250		FBgn0026174	skpD					FBgn0028381	decay
FBgn0085265	CG34236		FBgn0029090	cngl					FBgn0028382	cyp33
FBgn0000662	fl(2)d								FBgn0028388
FBgn0033876	synaptogyrin								FBgn0028396	TotA
FBgn0085262									FBgn0028398	Taf10
FBgn0033727	Or49a								FBgn0028399	TMS1
FBgn0034494	CG10444								FBgn0028401	Snap24
FBgn0033760	CG8785								FBgn0028402	Sin
FBgn0003891	tud								FBgn0028411	Nxt1
FBgn0063495	GstE5								FBgn0028412	Mst33A
FBgn0050420	Atf-2								FBgn0028416	Met75Ca
FBgn0033356	CG8229								FBgn0028419	Kr-h2
FBgn0033337	CG8272								FBgn0028422	KaiRIA
FBgn0034117	CG7997								FBgn0028424	JhI-26
FBgn0027835	Dp1								FBgn0028425	JhI-21
FBgn0020312	CG4050								FBgn0028426	JhI-1
FBgn0050492	CG30492								FBgn0028427	Ilk
FBgn0034456	Ir56b								FBgn0028428	Ih
FBgn0034585	CG4030								FBgn0028429	I-2
FBgn0034240	MESR4								FBgn0028434	Ercc1
FBgn0034722	Rtf1								FBgn0028436	ECSIT
FBgn0034263	CG10934								FBgn0028467	CG11070
FBgn0020615									FBgn0028468	rtet
FBgn0033654	Sobp								FBgn0028473	CG8801
FBgn0034221	CG10764								FBgn0028474	CG4119
FBgn0004360	Wnt2								FBgn0028475	Hrd3
FBgn0050059									FBgn0028479	CG4389
FBgn0011743	Arp53D								FBgn0028482	CG16857
FBgn0033969	CG10202								FBgn0028485
FBgn0034550	CG15226								FBgn0028487	f-cup
FBgn0062440	CG17680								FBgn0028494	CG6424
FBgn0033484	CG2269								FBgn0028495
FBgn0033987	CG12424								FBgn0028497	CG3530
FBgn0050122	CG30122								FBgn0028499	CG7985
FBgn0026582	CG9418								FBgn0028500	CG9063
FBgn0033679	CG8888								FBgn0028504	CG12182
FBgn0085259	CG34230								FBgn0028507	CG3793
FBgn0034665	CG4372								FBgn0028513	CG9254
FBgn0034447	CG7744								FBgn0028514	CG4793
FBgn0020506	Amyrel								FBgn0028515	EndoGI
FBgn0050456	CG30456								FBgn0028516	ZnT35C
FBgn0050182									FBgn0028517	CG18478
FBgn0002535	Lcp4								FBgn0028518	CG18480
FBgn0033500	CG12913								FBgn0028525	c(2)M
FBgn0033518	Prx2540-2								FBgn0028529
FBgn0034975	enok								FBgn0028531	CG15286
FBgn0034691	synj								FBgn0028532	CG7968
FBgn0033095	CG3409								FBgn0028533	CG7953
FBgn0034066	CG8397								FBgn0028534	CG7916
FBgn0013725	phyl								FBgn0028535
FBgn0011872	tRNA:G3:57BCb								FBgn0028537	CG31775
FBgn0033020	CG10396								FBgn0028539	CG31731
FBgn0053182	Kdm4B								FBgn0028540	CG9008
FBgn0044020	Roc2								FBgn0028542	nimB4
FBgn0034008	CG8152								FBgn0028543	nimB2
FBgn0024232	gprs								FBgn0028544	CG16884
FBgn0002534	Lcp3								FBgn0028552	gammaSnap
FBgn0033448	hebe								FBgn0028554	xl6
FBgn0024315	Picot								FBgn0028560	sut4
FBgn0033031	CG8245								FBgn0028561	sut3
FBgn0083919	Zasp52								FBgn0028562	sut2
FBgn0034206	CG18469								FBgn0028563	sut1
FBgn0053228									FBgn0028567	robl62A
FBgn0033115	CG9460								FBgn0028570	robl22E
FBgn0024189	sns								FBgn0028577	pUf68
FBgn0034644	CG10082								FBgn0028579	phtf
FBgn0034436	CG11961								FBgn0028581	mei-217
FBgn0033919	CG8547								FBgn0028646	aralar1
FBgn0034032	CG8195								FBgn0028647	CG11902
FBgn0034491	CG11055								FBgn0028648	mRpL50
FBgn0033162	CG1707								FBgn0028658	adat
FBgn0053145	CG33145								FBgn0028664	VhaM9.7-1
FBgn0033673	CG8298								FBgn0028667	Vha16-3
FBgn0082952	snoRNA:Me18S-A1061								FBgn0028668	Vha16-2
FBgn0029131	debcl								FBgn0028669	Vha100-3
FBgn0058133	CG40133								FBgn0028670	Vha100-2
FBgn0034049	bdg								FBgn0028671	Vha100-1
FBgn0034313	CG5726								FBgn0028683	spt4
FBgn0034509	Obp57c								FBgn0028684	Tbp-1
FBgn0033403	CG13739								FBgn0028685	Rpt4
FBgn0029092	ced-6								FBgn0028686	Rpt3
FBgn0033702	CG8854								FBgn0028687	Rpt1
FBgn0033857	CG13335								FBgn0028688	Rpn7
FBgn0034007	CG8102								FBgn0028689	Rpn6
FBgn0027538	beta4GalNAcTA								FBgn0028690	Rpn5
FBgn0033185	CG1603								FBgn0028691	Rpn9
FBgn0050387									FBgn0028692	Rpn2
FBgn0033252	CG12769								FBgn0028693	Rpn12
FBgn0034059	CG8320								FBgn0028694	Rpn11
FBgn0000658	fj								FBgn0028695	Rpn1
FBgn0005778	PpD5								FBgn0028696
FBgn0035023	itp								FBgn0028697	RpL15
FBgn0025698									FBgn0028700	RfC38
FBgn0034920	CG5597								FBgn0028703	Nhe3
FBgn0034810									FBgn0028707	Mt2
FBgn0033598	Cpr47Eb								FBgn0028708	Mst85C
FBgn0034829	CG9899								FBgn0028717	Lnk
FBgn0033475	CG12129								FBgn0028736
FBgn0033830	CG10814								FBgn0028737	Ef1beta
FBgn0033504	CAP								FBgn0028738	ETH
FBgn0045063	fdl								FBgn0028740	CG6362
FBgn0004364	18w								FBgn0028741	fab1
FBgn0025186	ari-2								FBgn0028743	CG5036
FBgn0027066	Eb1								FBgn0028744	CG5033
FBgn0033522									FBgn0028746	CG18508
FBgn0034712	CG3264								FBgn0028789	Doc1
FBgn0033271	CG8708								FBgn0028833	Dak1
FBgn0053464	CG33464								FBgn0028835
FBgn0043792	CG30427								FBgn0028836	CSN7
FBgn0034327	CG14505								FBgn0028837	CSN6
FBgn0034428	CG18606								FBgn0028838	CSN1a
FBgn0025360	Optix								FBgn0028847	CG9014
FBgn0033454	CG1671								FBgn0028848	CG7311
FBgn0033701	CG13171								FBgn0028850	CG15260
FBgn0033391	CG8026								FBgn0028853	CG15263
FBgn0033837									FBgn0028855	CG15282
FBgn0027580	CG1516								FBgn0028856	CG18063
FBgn0011849	tRNA:E4:56Fb								FBgn0028857	CG12448
FBgn0034718	wdp								FBgn0028858	CG10839
FBgn0033294	CG8693								FBgn0028862	CG15267
FBgn0050457	CG30457								FBgn0028864	CG18477
FBgn0053524									FBgn0028867	CR15280
FBgn0011897	tRNA:K2:56EF								FBgn0028870	CG4691
FBgn0050407	tRNA:CR30407								FBgn0028872	CG18095
FBgn0010622	l(2)06496								FBgn0028887	CG3491
FBgn0026761	Trap1								FBgn0028891	CG18482
FBgn0034695									FBgn0028892	CG4161
FBgn0026370	SRPK								FBgn0028895	CG17328
FBgn0040729	CG15126								FBgn0028896	CG17329
FBgn0033240	CG2906								FBgn0028897	CG4935
FBgn0033474	CG1407								FBgn0028902	Tektin-A
FBgn0010591	Sply								FBgn0028909	tRNA:Q:34E
FBgn0082943	snoRNA:Me28S-A982a								FBgn0028910	tRNA:P:35Bc
FBgn0034091	mrj								FBgn0028911	tRNA:P:35Bb
FBgn0015524	otp								FBgn0028912	tRNA:P:35Ba
FBgn0033926	Arc1								FBgn0028913	CG3473
FBgn0013726	pnut								FBgn0028915
FBgn0033519	CG11825								FBgn0028917	CG18125
FBgn0033915	CG8485								FBgn0028918
FBgn0011868	tRNA:G3:55E								FBgn0028919	CG16865
FBgn0004638	drk								FBgn0028920	CG8997
FBgn0053550									FBgn0028925
FBgn0034131	CG15712								FBgn0028926	NC2beta
FBgn0001222	Hsf								FBgn0028931	CG16863
FBgn0034529	CG16742								FBgn0028936	nimB5
FBgn0034728	rad50								FBgn0028938	CG16886
FBgn0033814	CG4670								FBgn0028939	nimC2
FBgn0033708	CG8850								FBgn0028940	Cyp28a5
FBgn0033639	CG9003								FBgn0028941	CG16853
FBgn0034724	CG3624								FBgn0028942	CG16852
FBgn0033330	CG8746								FBgn0028943	CG15638
FBgn0033672	rho-7								FBgn0028944	CG11864
FBgn0026721	fat-spondin								FBgn0028945	CG7631
FBgn0028622	l(2)05510								FBgn0028946	Or35a
FBgn0034734	CG4554								FBgn0028948	CG15253
FBgn0041237	Gr58c								FBgn0028952	CG31672
FBgn0050104	CG30104								FBgn0028953	CG14478
FBgn0050466	CG30466								FBgn0028954	CG3287
FBgn0082919	snoRNA:Or-CD4								FBgn0028955	CG8788
FBgn0034982	CG4065								FBgn0028962	Aats-ala-m
FBgn0026602	Ady43A								FBgn0028963	Or49b
FBgn0033453	CG1667								FBgn0028965	A16
FBgn0033459	CG12744								FBgn0028969	deltaCOP
FBgn0034985	CG3328								FBgn0028970	betaggt-II
FBgn0040660	CG13551								FBgn0028974	xmas-2
FBgn0013771	Cyp6a9								FBgn0028979	tio
FBgn0033988	pcs								FBgn0028981	tRNA:S4:56D
FBgn0085415	CG34386								FBgn0028982	Spt6
FBgn0034475	Obp56h								FBgn0028983	Spn6
FBgn0027073	CG4302								FBgn0028985	Spn4
FBgn0000054	Adf1								FBgn0028986	Spn3
FBgn0010316	dap								FBgn0028988	Spn1
FBgn0033884	CG13344								FBgn0028990	Spn27A
FBgn0000337	cn								FBgn0028991	seq
FBgn0033983	CG10253								FBgn0028992	sds22
FBgn0004362	HmgD								FBgn0028993	scro
FBgn0041238	Gr58b								FBgn0028997	nmdyn-D7
FBgn0033194	Vps13								FBgn0029002	miple2
FBgn0034471	Obp56e								FBgn0029079	icln
FBgn0034858	eIF2B-delta								FBgn0029084	gom
FBgn0033584	CG7737								FBgn0029088	disp
FBgn0085347	CG34318								FBgn0029093	cathD
FBgn0011604	Iswi								FBgn0029094	asf1
FBgn0034709	CG3074								FBgn0029095	aru
FBgn0033957	CG12865								FBgn0029105	alpha-catenin-related
FBgn0034325	CG18539								FBgn0029113	Uba2
FBgn0050089	CG30089								FBgn0029117	Surf1
FBgn0034834	CG3162								FBgn0029118	Sucb
FBgn0033362	CG8172								FBgn0029121	Sras
FBgn0003612	Su(var)2-10								FBgn0029133	REG
FBgn0053538	tRNA:CR33538								FBgn0029134	Prosbeta5
FBgn0015721	king-tubby								FBgn0029137	Patsas
FBgn0000352	cos								FBgn0029147	NtR
FBgn0082585	sprt								FBgn0029153	Menl-2
FBgn0050034	CG30034								FBgn0029154	Menl-1
FBgn0034229	CG4847								FBgn0029155	Mdh
FBgn0050231	tRNA:CR30231								FBgn0029157	ssh
FBgn0034582	Cht9								FBgn0029158	Las
FBgn0058470	CG40470								FBgn0029161	slmo
FBgn0000258	CkIIalpha								FBgn0029170	TwdlT
FBgn0040837	CG8620								FBgn0029172	Fad2
FBgn0053647	CG33647								FBgn0029173	fu2
FBgn0086780									FBgn0029174	FKBP59
FBgn0036360	CG10713								FBgn0029175	Ext2
FBgn0052451	SPoCk								FBgn0029501	Crtp
FBgn0037206	CG12768								FBgn0029502	COQ7
FBgn0037205	CG11133								FBgn0029503	CHORD
FBgn0058400	CG40400								FBgn0029508	Tsp42Ea
FBgn0010909	msn								FBgn0029512	Aos1
FBgn0022774	Oat								FBgn0029514	312
FBgn0040688	CG12483								FBgn0029518	CG13376
FBgn0036083	Ir67b								FBgn0029521	Or1a
FBgn0036766	CG5506								FBgn0029522	CG13373
FBgn0086082	snoRNA:Or-CD11								FBgn0029523	CR18275
FBgn0036153	CG7573								FBgn0029524	CG3176
FBgn0036752	Adgf-A								FBgn0029525	CG18273
FBgn0027660	blot								FBgn0029526	CR18166
FBgn0036316	CG10960								FBgn0029529	CG13365
FBgn0052230	CG32230								FBgn0029531	CG13362
FBgn0052046									FBgn0029532	CG13361
FBgn0052264	CG32264								FBgn0029535	CG14635
FBgn0036381	CG8745								FBgn0029539	CG11663
FBgn0013974									FBgn0029552	CG14631
FBgn0054031	CR34031								FBgn0029568	CG11381
FBgn0037212	nAcRalpha-80B								FBgn0029573	CG14770
FBgn0011288	Snap25								FBgn0029580	CG14778
FBgn0053265	Muc68E								FBgn0029587	CG14797
FBgn0085447	sif								FBgn0029588	CG14798
FBgn0005633	fln								FBgn0029590	CG14811
FBgn0053291	CG33291								FBgn0029591
FBgn0036478	CG6854								FBgn0029594	CG14806
FBgn0004396	CrebA								FBgn0029596	CG14054
FBgn0036440	CG17177								FBgn0029603	CG14053
FBgn0052453	CG32453								FBgn0029606	CG14052
FBgn0035622	CG10590								FBgn0029608	CG3091
FBgn0036428	CG9238								FBgn0029629	CG8636
FBgn0036899	tey								FBgn0029642	CG3592
FBgn0035746	CG17742								FBgn0029644	CG14421
FBgn0058044	CG40044								FBgn0029645	CG14422
FBgn0000489	Pka-C3								FBgn0029646	CG14423
FBgn0041096	rols								FBgn0029647	CG17959
FBgn0036746	TORC								FBgn0029648	CG3603
FBgn0004895	fd64A								FBgn0029656	CG10793
FBgn0036232	CG14125								FBgn0029660	CG10801
FBgn0053766	CG33766								FBgn0029664	CG10802
FBgn0043458	CG12084								FBgn0029665	CG14270
FBgn0052423	shep								FBgn0029669	CG13021
FBgn0004244	Rdl								FBgn0029672	CG2875
FBgn0041156	exex								FBgn0029679	CG2901
FBgn0001216	Hsc70-1								FBgn0029684
FBgn0020637	Lcp65Ag2								FBgn0029688	lva
FBgn0027364	Six4								FBgn0029689	CG6428
FBgn0086906	sls								FBgn0029693	CG6379
FBgn0026320	Tom								FBgn0029694	CG15375
FBgn0052245									FBgn0029696	CG15571
FBgn0035786	Tsp66A								FBgn0029697	CG15570
FBgn0036793	CG4174								FBgn0029700	CG15576
FBgn0052373	CG32373								FBgn0029701	CG12691
FBgn0005629	nrm								FBgn0029702	CG15572
FBgn0027542									FBgn0029703	CG12692
FBgn0036972	CG6434								FBgn0029704	CG2982
FBgn0003383	Shab								FBgn0029705	CG12693
FBgn0011509	SrpRbeta								FBgn0029708	CG3556
FBgn0001085	fz								FBgn0029709	CHOp24
FBgn0036246	CG17154								FBgn0029710	CG3568
FBgn0035937	CG5741								FBgn0029711	Usf
FBgn0035625	Blimp-1								FBgn0029712	CG15912
FBgn0035357	MEP-1								FBgn0029713	CG11436
FBgn0025593	Glut1								FBgn0029714	CG3527
FBgn0036556	CG5830								FBgn0029717	CG12684
FBgn0027339	jim								FBgn0029718	mRpL30
FBgn0058057	CG40057								FBgn0029719	CG15473
FBgn0036834	CG6836								FBgn0029722	CG7024
FBgn0037147	CG7140								FBgn0029724	CG15472
FBgn0053217	CG33217								FBgn0029725	CG2871
FBgn0036583	CG13055								FBgn0029726	CG15471
FBgn0036278	GRHRII								FBgn0029731
FBgn0036398	CG9007								FBgn0029736	CG4041
FBgn0036650									FBgn0029737	CG6903
FBgn0052169									FBgn0029745	CG6789
FBgn0000568	Eip75B								FBgn0029746	CG15465
FBgn0036783	CheA75a								FBgn0029747	CG5062
FBgn0028980	tan								FBgn0029748	CG15464
FBgn0052351	CG32351								FBgn0029750	CG3323
FBgn0085385	CG34356								FBgn0029751	CG17764
FBgn0053279									FBgn0029752	TrxT
FBgn0053777	CG33777								FBgn0029753	CG4198
FBgn0036876	CG9451								FBgn0029754	CG15930
[truncated: 8,240 more rows]
